# Supplementary material for: scSTEM: clustering pseudotime ordered single-cell data
Source: Genome Biol. 2022 Jul 7;23:150. doi: 10.1186/s13059-022-02716-9 (PMC9264648; doi:10.1186/s13059-022-02716-9)
Supplement: Supplementary file 1 — Additional file 1. Gene cluster sizes, profile sizes, and p-values for each combination of trajectory inference method and gene summarization metric; Number of NK cell markers for the clusters presented in Fig. 5. [file 13059_2022_2716_MOESM1_ESM.xlsx]

## Sheet: Human fetal immune
monocle3 + mean expressions
path_name	cluster_id	profile_id	genes_assigned	genes_expected	genes_in_cluster	p_value	comb_p_value
path1	0	11	117	80.5	117	4.3e-05	4.3e-05
path2	0	11	155	88.3333	301	1e-11	2.00416e-18
path2	0	12	56	36.5	301	0.0014	2.00416e-18
path2	0	15	90	50.1667	301	1.2e-07	2.00416e-18
path2	1	0	66	40.3333	157	9.4e-05	1.91733e-06
path2	1	4	91	65.5	157	0.0012	1.91733e-06
path3	0	14	26	9.24	180	3.9e-06	2.71993e-67
path3	0	39	90	13.72	180	5.2e-44	2.71993e-67
path3	0	41	64	14.26	180	1e-22	2.71993e-67
path3	1	38	65	22.62	126	9.9e-14	4.61504e-20
path3	1	43	27	11.54	126	6.2e-05	4.61504e-20
path3	1	49	34	14.32	126	5.4e-06	4.61504e-20
path3	2	24	35	18.14	35	0.00024	0.00024
path4	0	39	107	15.42	141	1.2e-54	7.38111e-59
path4	0	41	34	12.74	141	4.4e-07	7.38111e-59
path4	1	38	73	22.56	121	6.4e-18	1.63902e-28
path4	1	49	48	13.9	121	3.7e-13	1.63902e-28
path4	2	19	20	7.62	53	0.00012	8.56899e-07
path4	2	24	33	17.22	53	0.0004	8.56899e-07
path4	3	29	39	15.92	39	5.3e-07	5.3e-07
path5	0	40	48	21.7917	201	6.1e-07	2.14276e-37
path5	0	46	48	23.4167	201	4.2e-06	2.14276e-37
path5	0	48	105	28.5417	201	1.9e-29	2.14276e-37
path5	1	1	36	16.7083	73	2.4e-05	4.23807e-08
path5	1	9	37	18.5	73	8.4e-05	4.23807e-08
path5	2	42	45	18.5	45	9.7e-08	9.7e-08
path6	0	9	63	26.5	149	7.4e-10	4.59768e-21
path6	0	34	86	35.125	149	1.2e-13	4.59768e-21
path6	1	42	62	26.5	117	1.8e-09	7.57833e-13
path6	1	48	55	29.4167	117	1.3e-05	7.57833e-13
path6	2	45	56	33.1667	56	0.00015	0.00015
path6	3	29	54	25.5	54	4.5e-07	4.5e-07
path6	4	1	38	21.1667	38	0.00056	0.00056
path7	0	1	39	19.7917	179	7.7e-05	1.85462e-24
path7	0	9	76	28.0833	179	2.8e-14	1.85462e-24
path7	0	12	64	26.75	179	4.3e-10	1.85462e-24
path7	1	42	47	28.0833	168	0.0006	4.45374e-10
path7	1	48	54	28.7083	168	1.3e-05	4.45374e-10
path7	1	49	67	41.5833	168	0.00014	4.45374e-10
path7	2	34	64	34.125	124	2.3e-06	6.98644e-10
path7	2	44	60	33.0417	124	1.2e-05	6.98644e-10
path7	3	29	59	27.2917	59	6.8e-08	6.8e-08
path7	4	45	57	32.1667	57	3.9e-05	3.9e-05
path7	5	23	53	27.2917	53	6.6e-06	6.6e-06
monocle3 + entropy reduction
path_name	cluster_id	profile_id	genes_assigned	genes_expected	genes_in_cluster	p_value	comb_p_value
path1	0	7	203	163.833	203	0.00099	0.00099
path2	0	7	265	179.833	265	1.1e-10	1.1e-10
path3	0	21	120	33.18	120	3.6e-33	3.6e-33
path3	1	11	45	14.46	102	6.2e-11	5.02498e-22
path3	1	23	57	18.26	102	1.5e-13	5.02498e-22
path3	2	24	91	35.54	91	1e-15	1e-15
path3	3	35	33	14.82	86	2.7e-05	7.55637e-24
path3	3	39	53	10.54	86	4.8e-21	7.55637e-24
path3	4	36	77	33	77	1.6e-11	1.6e-11
path3	5	34	41	13.5	41	8.9e-10	8.9e-10
path3	6	26	36	12.54	36	3.7e-08	3.7e-08
path4	0	24	124	35.46	124	7.2e-33	7.2e-33
path4	1	21	104	33.62	104	1.4e-23	1.4e-23
path4	2	34	51	12.94	81	4.9e-16	4.38717e-19
path4	2	49	30	12.6	81	1.9e-05	4.38717e-19
path4	3	26	48	14.24	80	9.5e-13	1.00149e-17
path4	3	29	32	11.22	80	2.4e-07	1.00149e-17
path4	4	35	34	14.54	80	7.7e-06	1.60561e-17
path4	4	39	46	12.1	80	4.8e-14	1.60561e-17
path4	5	36	80	33.4	80	1.8e-12	1.8e-12
path4	6	11	52	15.24	52	6.7e-14	6.7e-14
path5	0	26	331	111	331	1.1e-72	1.1e-72
path5	1	25	36	19.6667	158	0.00054	1.30797e-14
path5	1	33	47	24.4167	158	2.6e-05	1.30797e-14
path5	1	36	31	16.5	158	0.00085	1.30797e-14
path5	1	37	44	17.75	158	8.6e-08	1.30797e-14
path5	2	40	32	16.875	80	0.00061	5.97096e-06
path5	2	46	48	28.9167	80	0.00062	5.97096e-06
path6	0	9	62	28.4167	324	2.4e-08	9.89738e-27
path6	0	11	55	30.375	324	3.1e-05	9.89738e-27
path6	0	26	116	62.9167	324	5.5e-10	9.89738e-27
path6	0	34	91	44.625	324	3.9e-10	9.89738e-27
path6	1	22	61	33.875	237	1.4e-05	2.0052e-18
path6	1	23	57	31.2917	237	1.9e-05	2.0052e-18
path6	1	31	52	27.9167	237	2.5e-05	2.0052e-18
path6	1	32	67	31.25	237	1.3e-08	2.0052e-18
path6	2	35	49	27.4167	49	0.00011	0.00011
path7	0	9	65	29.7083	272	1e-08	5.9601e-20
path7	0	26	141	76.75	272	9.2e-12	5.9601e-20
path7	0	34	66	42.6667	272	0.00047	5.9601e-20
path7	1	22	83	36.8333	261	2.4e-11	1.24363e-24
path7	1	23	65	30.5	261	2.7e-08	1.24363e-24
path7	1	31	56	28.75	261	3.5e-06	1.24363e-24
path7	1	32	57	30.6667	261	1.1e-05	1.24363e-24
path7	2	0	51	26.2917	51	1.1e-05	1.1e-05
path7	3	35	50	28.8333	50	0.00019	0.00019
monocle3 + change rate
path_name	cluster_id	profile_id	genes_assigned	genes_expected	genes_in_cluster	p_value	comb_p_value
path1	0	8	15	5	15	0.00012	0.00012
PAGA + mean expressions
path_name	cluster_id	profile_id	genes_assigned	genes_expected	genes_in_cluster	p_value	comb_p_value
path1	0	0	46	20.8333	601	1e-06	1.62e-90
path1	0	2	307	106.333	601	6.2e-64	1.62e-90
path1	0	7	248	124	601	1.1e-25	1.62e-90
path1	1	12	205	45.8333	576	7.4e-71	4.54e-145
path1	1	13	47	20.8333	576	4.5e-07	4.54e-145
path1	1	15	324	106.333	576	2.3e-73	4.54e-145
path1	2	4	41	20.1667	41	2.6e-05	2.6e-05
path10	0	3	146	14.1667	619	7e-96	1.56e-243
path10	0	15	68	28.25	619	9.1e-11	1.56e-243
path10	0	16	405	94	619	1.5e-143	1.56e-243
path10	1	36	156	94	370	6.1e-10	9.34e-119
path10	1	46	214	29.6667	370	5.5e-112	9.34e-119
path10	2	0	30	8.125	92	2.5e-09	7.58e-25
path10	2	12	62	16.5833	92	5e-18	7.58e-25
path10	3	24	27	11.25	27	4.3e-05	4.3e-05
path10	4	27	19	5.33333	19	3.3e-06	3.3e-06
path11	0	0	48	29.3333	114	0.00076	6.22e-06
path11	0	4	66	43.1667	114	0.00052	6.22e-06
path11	1	15	66	38.5	66	2.1e-05	2.1e-05
path2	0	12	264	54.1667	606	1e-100	2.92e-166
path2	0	13	36	17.3333	606	5.1e-05	2.92e-166
path2	0	15	306	102.667	606	7.4e-67	2.92e-166
path2	1	0	36	17.3333	556	5.1e-05	4.31e-86
path2	1	2	306	102.667	556	7.4e-67	4.31e-86
path2	1	7	214	111.5	556	5.3e-20	4.31e-86
path2	2	4	56	23.3333	56	4.7e-09	4.7e-09
path3	0	12	217	46.6667	573	2.2e-78	5.96e-143
path3	0	13	46	20.6667	573	8.4e-07	5.96e-143
path3	0	15	310	108.5	573	5.6e-64	5.96e-143
path3	1	0	46	20.6667	542	8.4e-07	2.78e-89
path3	1	2	336	108.5	542	1.3e-78	2.78e-89
path3	1	7	160	98	542	1.1e-09	2.78e-89
path3	2	4	64	25.5	64	6.3e-11	6.3e-11
path4	0	12	255	52	603	1.1e-97	3.71e-166
path4	0	13	36	17.6667	603	7.4e-05	3.71e-166
path4	0	15	312	103	603	5.9e-70	3.71e-166
path4	1	0	40	17.6667	563	2.9e-06	2.89e-87
path4	1	2	303	103	563	6.1e-65	2.89e-87
path4	1	7	220	111.833	563	7.4e-22	2.89e-87
path4	2	4	52	21.5	52	1.3e-08	1.3e-08
path5	0	12	269	52	381	6.8e-112	4.46e-140
path5	0	13	112	30.5	381	2e-31	4.46e-140
path5	1	2	121	29.3333	364	1.2e-38	8.7e-77
path5	1	7	243	97	364	4e-41	8.7e-77
path6	0	12	293	56	398	1.4e-124	2.48e-151
path6	0	13	105	28.1667	398	5e-30	2.48e-151
path6	1	2	120	26.8333	367	1e-41	1.62e-82
path6	1	7	247	96.1667	367	8.3e-44	1.62e-82
path6	2	4	45	22.6667	45	1.7e-05	1.7e-05
path7	0	3	147	15.0417	632	2e-93	1.07e-245
path7	0	15	80	27.875	632	2.3e-16	1.07e-245
path7	0	16	405	94.5	632	1.4e-142	1.07e-245
path7	1	36	156	94.5	368	8.8e-10	1.17e-118
path7	1	46	212	28.9583	368	4.8e-112	1.17e-118
path7	2	0	30	8.08333	105	2.2e-09	2.97e-25
path7	2	1	16	6.33333	105	0.00086	2.97e-25
path7	2	12	59	16.0833	105	7.4e-17	2.97e-25
path7	3	8	16	6.41667	42	0.00098	8.08e-07
path7	3	24	26	10.6667	42	4.6e-05	8.08e-07
path7	4	27	22	5.83333	22	2.2e-07	2.2e-07
path8	0	3	153	22.2083	553	1.3e-76	3.85e-205
path8	0	16	400	99.1667	553	6.2e-132	3.85e-205
path8	1	36	193	99.1667	356	1.1e-18	2.56e-104
path8	1	46	163	21.125	356	9.5e-89	2.56e-104
path8	2	19	111	22.3333	111	3.3e-42	3.3e-42
path8	3	0	30	7.04167	87	9.4e-11	1.61e-20
path8	3	12	57	19.6667	87	3.4e-12	1.61e-20
path8	4	33	52	19.75	52	8.1e-10	8.1e-10
path8	5	8	11	2.58333	11	8e-05	8e-05
path9	0	3	148	14.5417	637	1.8e-96	3.25e-252
path9	0	15	71	28.2083	637	4.9e-12	3.25e-252
path9	0	16	418	96	637	2.1e-150	3.25e-252
path9	1	36	155	96	372	4.3e-09	9.81e-122
path9	1	46	217	29.2917	372	8e-116	9.81e-122
path9	2	0	31	7.375	92	6.4e-11	1.24e-26
path9	2	12	61	15.9167	92	3e-18	1.24e-26
path9	3	24	28	10.25	28	3.1e-06	3.1e-06
path9	4	27	23	5.33333	23	1.1e-08	1.1e-08
PAGA + entropy reduction
path_name	cluster_id	profile_id	genes_assigned	genes_expected	genes_in_cluster	p_value	comb_p_value
path1	0	8	211	166.333	407	0.00031	6.57076e-09
path1	0	12	83	58.6667	407	0.0014	6.57076e-09
path1	0	13	113	76.6667	407	4.6e-05	6.57076e-09
path2	0	5	389	310.333	389	2.1e-06	2.1e-06
path2	1	8	225	152.667	225	8.3e-09	8.3e-09
path3	0	20	45	23.1667	230	3.2e-05	4.04287e-28
path3	0	21	76	23.6667	230	4.2e-18	4.04287e-28
path3	0	29	64	41.4583	230	0.00058	4.04287e-28
path3	0	30	45	18.25	230	7.3e-08	4.04287e-28
path3	1	24	162	97.3333	162	2.7e-10	2.7e-10
path3	2	26	145	94.1667	145	2.7e-07	2.7e-07
path3	3	23	136	41.4583	136	1.5e-32	1.5e-32
path3	4	18	37	19.5833	128	0.00026	3.21933e-17
path3	4	40	34	15.0833	128	1.7e-05	3.21933e-17
path3	4	42	57	20	128	6.9e-12	3.21933e-17
path3	5	7	46	21.0833	46	1.5e-06	1.5e-06
path4	0	20	50	21.75	171	1.1e-07	6.1864e-28
path4	0	21	77	24.3333	171	5.5e-18	6.1864e-28
path4	0	30	44	18.7917	171	4e-07	6.1864e-28
path4	1	24	168	104.083	168	1.1e-09	1.1e-09
path4	2	26	157	100.167	157	2.7e-08	2.7e-08
path4	3	23	130	37.5417	130	2.3e-33	2.3e-33
path4	4	40	36	14.8333	86	2e-06	9.66256e-14
path4	4	42	50	18.8333	86	1.4e-09	9.66256e-14
path4	5	7	37	20.0833	37	0.00041	0.00041
path4	6	37	32	16.4167	32	0.00039	0.00039
path5	0	11	520	391.667	699	1.8e-11	2.59231e-13
path5	0	15	179	138.667	699	0.00043	2.59231e-13
path5	1	4	198	138.167	198	5.5e-07	5.5e-07
path6	0	11	427	376	869	0.003	5.2766e-49
path6	0	12	106	73.3333	869	0.00016	5.2766e-49
path6	0	15	336	142	869	1.5e-46	5.2766e-49
path6	1	0	164	85.3333	788	9.2e-15	8.4561e-31
path6	1	3	136	73.3333	788	2e-11	8.4561e-31
path6	1	7	488	376	788	1.5e-09	8.4561e-31
path7	0	42	79	26.2083	404	3.9e-17	2.27348e-30
path7	0	48	142	94.875	404	2.1e-06	2.27348e-30
path7	0	49	183	108.333	404	9.3e-12	2.27348e-30
path7	1	24	237	152.75	237	2.4e-11	2.4e-11
path7	2	26	219	147.667	219	6.3e-09	6.3e-09
path7	3	23	144	46.625	144	2.5e-31	2.5e-31
path7	4	18	45	26.2083	92	0.00048	1.18071e-08
path7	4	40	47	21.5	92	1.1e-06	1.18071e-08
path7	5	30	45	25.2917	45	0.00023	0.00023
path7	6	37	41	22.4583	41	0.00026	0.00026
path8	0	42	80	27.4167	384	1.4e-16	3.49957e-28
path8	0	48	141	88.375	384	7.4e-08	3.49957e-28
path8	0	49	163	103.208	384	1.3e-08	3.49957e-28
path8	1	24	217	139.417	217	1.4e-10	1.4e-10
path8	2	26	203	134.75	203	7.4e-09	7.4e-09
path8	3	23	163	52.6667	163	1.7e-35	1.7e-35
path8	4	37	49	22.875	93	1.2e-06	2.53145e-10
path8	4	40	44	21.125	93	8e-06	2.53145e-10
path8	5	41	47	24.0833	47	2e-05	2e-05
path8	6	30	43	25.25	43	0.00074	0.00074
path9	0	6	263	183	263	3.9e-09	3.9e-09
path9	1	4	203	143.167	203	6.5e-07	6.5e-07
PAGA + change rate
path_name	cluster_id	profile_id	genes_assigned	genes_expected	genes_in_cluster	p_value	comb_p_value
path3	0	29	8	1.45833	8	5.7e-05	5.7e-05
path4	0	21	5	0.5	5	0.00011	0.00011
path6	0	8	34	14	85	9.5e-07	2.16992e-15
path6	0	12	15	4.83333	85	0.00011	2.16992e-15
path6	0	13	22	6.5	85	6.2e-07	2.16992e-15
path6	0	15	14	5.83333	85	0.0023	2.16992e-15
path8	0	29	11	2	11	1.9e-06	1.9e-06
Slingshot + mean expressions
path_name	cluster_id	profile_id	genes_assigned	genes_expected	genes_in_cluster	p_value	comb_p_value
path1	0	8	422	180.333	744	7.7e-59	3.95016e-86
path1	0	12	110	62.1667	744	1.7e-08	3.95016e-86
path1	0	13	212	98.3333	744	1.4e-24	3.95016e-86
path1	1	2	156	98.6667	497	3e-08	6.67616e-27
path1	1	7	341	201.667	497	3.4e-21	6.67616e-27
path1	2	6	289	176.833	289	4.1e-16	4.1e-16
Slingshot + entropy reduction
path_name	cluster_id	profile_id	genes_assigned	genes_expected	genes_in_cluster	p_value	comb_p_value
path1	0	8	309	182.333	847	6.9e-19	2.09033e-32
path1	0	12	145	97.5	847	3e-06	2.09033e-32
path1	0	13	166	121.667	847	5.7e-05	2.09033e-32
path1	0	15	227	150.667	847	1.7e-09	2.09033e-32
path1	1	6	423	262.667	423	9e-22	9e-22
Slingshot + change rate
path_name	cluster_id	profile_id	genes_assigned	genes_expected	genes_in_cluster	p_value	comb_p_value
NA	NA	NA	NA	NA	NA	NA	NA

## Sheet: Human fetal immune (NK markers)
Cluster name	Number of genes	Number of NK cell markers
C0P2	300	14
C2P7	123	4
C2P6	55	0
Human NK cell markers	80	80

## Sheet: Mouse embryonic blood
monocle3 + mean expressions
path_name	cluster_id	profile_id	genes_assigned	genes_expected	genes_in_cluster	p_value	comb_p_value
path1	0	7	143	110.333	143	0.001	0.001
path1	1	8	99	74	99	0.0025	0.0025
path2	0	9	142	37.2917	366	2.3e-40	2.42e-71
path2	0	26	83	47.5	366	1.4e-06	2.42e-71
path2	0	34	141	46.4583	366	5e-30	2.42e-71
path2	1	18	75	33.5417	251	3.2e-10	9.79e-40
path2	1	40	60	26	251	6.2e-09	9.79e-40
path2	1	42	116	37.2917	251	1e-25	9.79e-40
path2	2	21	87	46.1667	221	3.5e-08	2.51e-33
path2	2	29	134	45.0417	221	8.9e-28	2.51e-33
path2	3	23	82	45.0417	82	3.4e-07	3.4e-07
path2	4	7	56	28.8333	56	3.9e-06	3.9e-06
path3	0	9	140	35.625	401	2.5e-41	2.11e-68
path3	0	11	68	31.2083	401	5.6e-09	2.11e-68
path3	0	26	68	41.75	401	9.6e-05	2.11e-68
path3	0	34	125	47.7083	401	1.9e-21	2.11e-68
path3	1	29	130	45.4167	248	1.5e-25	3.3e-51
path3	1	42	118	35.625	248	1.8e-28	3.3e-51
path3	2	23	96	45.4167	96	2.1e-11	2.1e-11
path3	3	30	52	29.875	52	0.00013	0.00013
path3	4	18	47	28.0833	47	0.00062	0.00062
path4	0	0	84	41.8333	238	2.8e-09	1.89e-17
path4	0	2	93	53.3333	238	2.6e-07	1.89e-17
path4	0	3	61	34.6667	238	2.4e-05	1.89e-17
path5	0	0	72	41.3333	254	6.4e-06	1.2e-19
path5	0	2	105	58.5	254	1e-08	1.2e-19
path5	0	3	77	36.3333	254	1.4e-09	1.2e-19
path6	0	0	68	39.8333	68	2.1e-05	2.1e-05
monocle3 + entropy reduction
path_name	cluster_id	profile_id	genes_assigned	genes_expected	genes_in_cluster	p_value	comb_p_value
path1	0	8	208	146.667	208	4.1e-07	4.1e-07
path1	1	14	177	140.333	177	0.0011	0.0011
path2	0	40	60	33.5417	253	2.1e-05	5.03e-18
path2	0	42	73	36.2917	253	4.1e-08	5.03e-18
path2	0	48	120	68.25	253	5.1e-09	5.03e-18
path2	1	7	62	38.75	126	0.00031	2.49e-06
path2	1	18	64	41.0417	126	0.00048	2.49e-06
path2	2	29	117	53.75	117	2.4e-14	2.4e-14
path3	0	9	61	33.0417	352	7.1e-06	7.73e-15
path3	0	11	62	39.75	352	0.00058	7.73e-15
path3	0	26	138	96.25	352	2.4e-05	7.73e-15
path3	0	34	91	55.5417	352	5.9e-06	7.73e-15
path3	1	29	92	49.875	147	3.9e-08	2.67e-10
path3	1	42	55	33.0417	147	0.00026	2.67e-10
path3	2	28	61	36.6667	61	0.00013	0.00013
path5	0	2	121	92.1667	326	0.0019	4.37e-07
path5	0	3	72	48.1667	326	0.00069	4.37e-07
path5	0	4	133	102.167	326	0.0015	4.37e-07
path5	1	9	196	151	196	0.00015	0.00015
path6	0	11	326	234.833	326	8.1e-10	8.1e-10
path6	1	4	133	99.8333	133	0.00064	0.00064
monocle3 + change rate
path_name	cluster_id	profile_id	genes_assigned	genes_expected	genes_in_cluster	p_value	comb_p_value
path1	0	9	15	5.83333	15	0.00061	0.00061
path5	0	9	16	7.16667	16	0.0017	0.0017
PAGA + mean expressions
path_name	cluster_id	profile_id	genes_assigned	genes_expected	genes_in_cluster	p_value	comb_p_value
path1	0	2	100	72	277	0.00079	8.73404e-07
path1	0	7	177	132.333	277	6.2e-05	8.73404e-07
path1	1	8	161	96.8333	161	4.1e-10	4.1e-10
path2	0	11	142	105.167	290	0.00019	1.54844e-09
path2	0	12	55	36.3333	290	0.002	1.54844e-09
path2	0	15	93	58.5	290	1.1e-05	1.54844e-09
path2	1	8	88	62.8333	88	0.0012	0.0012
path3	0	20	38	20.8333	116	0.00039	6.34927e-14
path3	0	21	41	19	116	6.1e-06	6.34927e-14
path3	0	29	37	13.125	116	3.7e-08	6.34927e-14
path3	1	24	56	23.1667	105	2.9e-09	4.00551e-14
path3	1	25	49	22.1667	105	3.9e-07	4.00551e-14
path3	2	18	36	20.375	76	0.00095	2.5061e-09
path3	2	42	40	15.5417	76	1.1e-07	2.5061e-09
path3	3	22	36	19	36	0.00028	0.00028
path4	0	20	36	20.1667	146	0.0008	1.83486e-15
path4	0	21	41	19.375	146	9.5e-06	1.83486e-15
path4	0	29	36	12.8333	146	6.3e-08	1.83486e-15
path4	0	30	33	16.7917	146	0.00026	1.83486e-15
path4	1	24	49	20.1667	99	2.5e-08	4.6716e-14
path4	1	25	50	21.3333	99	5.3e-08	4.6716e-14
path4	2	22	42	19.375	42	4.2e-06	4.2e-06
path4	3	42	42	16.0833	42	3.7e-08	3.7e-08
path4	4	27	40	20.1667	40	5e-05	5e-05
path5	0	11	338	194.333	650	3.1e-23	1.41956e-46
path5	0	12	109	62.6667	650	4.3e-08	1.41956e-46
path5	0	15	203	100.667	650	1.6e-20	1.41956e-46
path5	1	0	158	71.6667	601	1.6e-19	8.81098e-38
path5	1	2	135	100.667	601	0.00047	8.81098e-38
path5	1	3	114	62.6667	601	2e-09	8.81098e-38
path5	1	4	194	115.5	601	3.7e-12	8.81098e-38
path6	0	11	249	162.167	789	1.9e-11	6.67787e-84
path6	0	12	142	60.6667	789	7.7e-20	6.67787e-84
path6	0	13	94	70	789	0.0031	6.67787e-84
path6	0	15	304	108.667	789	1e-57	6.67787e-84
path6	1	0	161	70	406	1.2e-21	1.08557e-31
path6	1	3	107	60.6667	406	2.8e-08	1.08557e-31
path6	1	4	138	90.3333	406	1e-06	1.08557e-31
path7	0	42	117	29.875	426	1.2e-34	3.88312e-97
path7	0	48	109	41.25	426	3.5e-19	3.88312e-97
path7	0	49	200	59.6667	426	3.4e-49	3.88312e-97
path7	1	9	110	29.875	209	2.1e-30	2.20098e-52
path7	1	23	99	29.25	209	8.4e-25	2.20098e-52
path7	2	40	60	23.7917	60	2.3e-10	2.3e-10
path7	3	11	55	31	55	5.2e-05	5.2e-05
path7	4	41	49	28	49	0.00018	0.00018
path8	0	42	106	29.9167	417	4.8e-28	1.26118e-95
path8	0	48	112	39.875	417	1.2e-21	1.26118e-95
path8	0	49	199	56.8333	417	8.3e-52	1.26118e-95
path8	1	9	114	29.9167	203	8.6e-33	4.23137e-49
path8	1	23	89	29.7083	203	4.2e-19	4.23137e-49
path8	2	40	58	22.25	58	1.3e-10	1.3e-10
path8	3	41	44	26.2917	44	0.00089	0.00089
path9	0	8	118	69.5	344	2.7e-08	9.88916e-17
path9	0	12	71	38.6667	344	1.3e-06	9.88916e-17
path9	0	13	73	46.3333	344	0.00013	9.88916e-17
path9	0	15	82	57.8333	344	0.0012	9.88916e-17
path9	1	6	158	107.5	158	9.8e-07	9.8e-07
PAGA + entropy reduction
path_name	cluster_id	profile_id	genes_assigned	genes_expected	genes_in_cluster	p_value	comb_p_value
path1	0	8	211	166.333	407	0.00031	6.57076e-09
path1	0	12	83	58.6667	407	0.0014	6.57076e-09
path1	0	13	113	76.6667	407	4.6e-05	6.57076e-09
path2	0	5	389	310.333	389	2.1e-06	2.1e-06
path2	1	8	225	152.667	225	8.3e-09	8.3e-09
path3	0	20	45	23.1667	230	3.2e-05	4.04287e-28
path3	0	21	76	23.6667	230	4.2e-18	4.04287e-28
path3	0	29	64	41.4583	230	0.00058	4.04287e-28
path3	0	30	45	18.25	230	7.3e-08	4.04287e-28
path3	1	24	162	97.3333	162	2.7e-10	2.7e-10
path3	2	26	145	94.1667	145	2.7e-07	2.7e-07
path3	3	23	136	41.4583	136	1.5e-32	1.5e-32
path3	4	18	37	19.5833	128	0.00026	3.21933e-17
path3	4	40	34	15.0833	128	1.7e-05	3.21933e-17
path3	4	42	57	20	128	6.9e-12	3.21933e-17
path3	5	7	46	21.0833	46	1.5e-06	1.5e-06
path4	0	20	50	21.75	171	1.1e-07	6.1864e-28
path4	0	21	77	24.3333	171	5.5e-18	6.1864e-28
path4	0	30	44	18.7917	171	4e-07	6.1864e-28
path4	1	24	168	104.083	168	1.1e-09	1.1e-09
path4	2	26	157	100.167	157	2.7e-08	2.7e-08
path4	3	23	130	37.5417	130	2.3e-33	2.3e-33
path4	4	40	36	14.8333	86	2e-06	9.66256e-14
path4	4	42	50	18.8333	86	1.4e-09	9.66256e-14
path4	5	7	37	20.0833	37	0.00041	0.00041
path4	6	37	32	16.4167	32	0.00039	0.00039
path5	0	11	520	391.667	699	1.8e-11	2.59231e-13
path5	0	15	179	138.667	699	0.00043	2.59231e-13
path5	1	4	198	138.167	198	5.5e-07	5.5e-07
path6	0	11	427	376	869	0.003	5.2766e-49
path6	0	12	106	73.3333	869	0.00016	5.2766e-49
path6	0	15	336	142	869	1.5e-46	5.2766e-49
path6	1	0	164	85.3333	788	9.2e-15	8.4561e-31
path6	1	3	136	73.3333	788	2e-11	8.4561e-31
path6	1	7	488	376	788	1.5e-09	8.4561e-31
path7	0	42	79	26.2083	404	3.9e-17	2.27348e-30
path7	0	48	142	94.875	404	2.1e-06	2.27348e-30
path7	0	49	183	108.333	404	9.3e-12	2.27348e-30
path7	1	24	237	152.75	237	2.4e-11	2.4e-11
path7	2	26	219	147.667	219	6.3e-09	6.3e-09
path7	3	23	144	46.625	144	2.5e-31	2.5e-31
path7	4	18	45	26.2083	92	0.00048	1.18071e-08
path7	4	40	47	21.5	92	1.1e-06	1.18071e-08
path7	5	30	45	25.2917	45	0.00023	0.00023
path7	6	37	41	22.4583	41	0.00026	0.00026
path8	0	42	80	27.4167	384	1.4e-16	3.49957e-28
path8	0	48	141	88.375	384	7.4e-08	3.49957e-28
path8	0	49	163	103.208	384	1.3e-08	3.49957e-28
path8	1	24	217	139.417	217	1.4e-10	1.4e-10
path8	2	26	203	134.75	203	7.4e-09	7.4e-09
path8	3	23	163	52.6667	163	1.7e-35	1.7e-35
path8	4	37	49	22.875	93	1.2e-06	2.53145e-10
path8	4	40	44	21.125	93	8e-06	2.53145e-10
path8	5	41	47	24.0833	47	2e-05	2e-05
path8	6	30	43	25.25	43	0.00074	0.00074
path9	0	6	263	183	263	3.9e-09	3.9e-09
path9	1	4	203	143.167	203	6.5e-07	6.5e-07
PAGA + change rate
path_name	cluster_id	profile_id	genes_assigned	genes_expected	genes_in_cluster	p_value	comb_p_value
path3	0	29	8	1.45833	8	5.7e-05	5.7e-05
path4	0	21	5	0.5	5	0.00011	0.00011
path6	0	8	34	14	85	9.5e-07	2.17e-15
path6	0	12	15	4.83333	85	0.00011	2.17e-15
path6	0	13	22	6.5	85	6.2e-07	2.17e-15
path6	0	15	14	5.83333	85	0.0023	2.17e-15
path8	0	29	11	2	11	1.9e-06	1.9e-06
Slingshot + mean expressions
path_name	cluster_id	profile_id	genes_assigned	genes_expected	genes_in_cluster	p_value	comb_p_value
path1	0	8	422	180.333	744	7.7e-59	3.95e-86
path1	0	12	110	62.1667	744	1.7e-08	3.95e-86
path1	0	13	212	98.3333	744	1.4e-24	3.95e-86
path1	1	2	156	98.6667	497	3e-08	6.68e-27
path1	1	7	341	201.667	497	3.4e-21	6.68e-27
path1	2	6	289	176.833	289	4.1e-16	4.1e-16
Slingshot + entropy reduction
path_name	cluster_id	profile_id	genes_assigned	genes_expected	genes_in_cluster	p_value	comb_p_value
path1	0	8	309	182.333	847	6.9e-19	2.09033e-32
path1	0	12	145	97.5	847	3e-06	2.09033e-32
path1	0	13	166	121.667	847	5.7e-05	2.09033e-32
path1	0	15	227	150.667	847	1.7e-09	2.09033e-32
path1	1	6	423	262.667	423	9e-22	9e-22
Slingshot + change rate
path_name	cluster_id	profile_id	genes_assigned	genes_expected	genes_in_cluster	p_value	comb_p_value
NA	NA	NA	NA	NA	NA	NA	NA

## Sheet: Mouse embryonic neural crest
monocle3 + mean expressions
path_name	cluster_id	profile_id	genes_assigned	genes_expected	genes_in_cluster	p_value	comb_p_value
path1	0	37	94	39.3333	389	5.2e-14	6.14245e-63
path1	0	40	134	43.7083	389	7.7e-29	6.14245e-63
path1	0	48	161	63.625	389	1.3e-25	6.14245e-63
path1	1	0	87	44.2917	310	6.1e-09	3.86025e-31
path1	1	1	90	35.2917	310	5e-15	3.86025e-31
path1	1	9	79	38.3333	310	4.1e-09	3.86025e-31
path1	1	12	54	29.6667	310	3.3e-05	3.86025e-31
path1	2	11	102	44.0417	291	2.9e-14	1.47962e-30
path1	2	15	101	39.75	291	1.3e-16	1.47962e-30
path1	2	26	88	58.1667	291	0.00013	1.47962e-30
path1	3	41	73	40.7083	266	2.6e-06	1.37033e-10
path1	3	47	74	47.0833	266	0.00015	1.37033e-10
path1	3	49	119	88.125	266	0.00079	1.37033e-10
path1	4	10	95	39.75	130	3.8e-14	1.64974e-17
path1	4	13	35	15.3333	130	1e-05	1.64974e-17
path10	0	7	207	155.5	207	2.2e-05	2.2e-05
path11	0	0	176	85.5	688	9.5e-19	2.6994e-49
path11	0	2	173	100.5	688	8.8e-12	2.6994e-49
path11	0	3	156	65	688	1.1e-22	2.6994e-49
path11	0	7	183	145	688	0.00089	2.6994e-49
path11	1	13	118	85.5	260	0.00038	2.54502e-07
path11	1	15	142	100.5	260	3.5e-05	2.54502e-07
path11	2	4	148	111.167	148	0.00034	0.00034
path12	0	0	170	76.1667	587	1.6e-21	2.99442e-40
path12	0	2	144	96.6667	587	2.3e-06	2.99442e-40
path12	0	3	135	64.5	587	3.6e-15	2.99442e-40
path12	0	4	138	99.8333	587	0.00012	2.99442e-40
path12	1	15	136	96.6667	136	6.1e-05	6.1e-05
path2	0	37	86	34.125	373	3.7e-14	4.5049e-65
path2	0	40	74	39.4583	373	4.4e-07	4.5049e-65
path2	0	48	213	65.7083	373	2.2e-49	4.5049e-65
path2	1	0	89	42.25	365	1.5e-10	1.71478e-66
path2	1	1	132	32.2917	365	1.5e-40	1.71478e-66
path2	1	9	72	33.75	365	5e-09	1.71478e-66
path2	1	12	72	25.4167	365	2e-14	1.71478e-66
path2	2	11	107	48.7917	217	1.8e-13	1.12505e-37
path2	2	15	110	32.8333	217	6.9e-27	1.12505e-37
path2	3	41	58	37	191	0.00076	4.9161e-08
path2	3	49	133	88.1667	191	3.1e-06	4.9161e-08
path2	4	10	83	32.8333	83	8.7e-14	8.7e-14
path3	0	1	113	29.5	371	1.9e-32	9.7352e-66
path3	0	3	50	27.375	371	5.8e-05	9.7352e-66
path3	0	11	92	46.8333	371	2.1e-09	9.7352e-66
path3	0	15	116	35.9583	371	5.7e-27	9.7352e-66
path3	1	48	214	62.5417	345	2.2e-53	6.25188e-57
path3	1	49	131	85.9167	345	2.1e-06	6.25188e-57
path3	2	0	87	39.0417	211	1.5e-11	4.3305e-25
path3	2	9	62	32.75	211	2.7e-06	4.3305e-25
path3	2	12	62	22.6667	211	5.1e-12	4.3305e-25
path3	3	10	99	35.9583	99	1.5e-18	1.5e-18
path3	4	37	73	30.5417	73	3.2e-11	3.2e-11
path3	5	41	61	33.25	61	8.3e-06	8.3e-06
path3	6	23	41	18.4583	41	3.7e-06	3.7e-06
path4	0	26	119	61.5833	427	3.2e-11	4.61148e-48
path4	0	34	209	77.375	427	1.7e-36	4.61148e-48
path4	0	38	99	62.7917	427	1.2e-05	4.61148e-48
path4	1	7	82	50.0833	373	1.8e-05	1.53579e-57
path4	1	14	88	50.1667	373	6.6e-07	1.53579e-57
path4	1	18	203	58.5833	373	1.3e-50	1.53579e-57
path4	2	9	106	56.0833	244	1.2e-09	2.30105e-25
path4	2	23	138	60.4167	244	3.1e-18	2.30105e-25
path4	3	31	101	56.0833	101	3e-08	3e-08
path4	4	29	88	60.4167	88	0.00045	0.00045
path5	0	42	125	37	358	8.5e-31	1.31328e-51
path5	0	48	119	47.375	358	4.9e-19	1.31328e-51
path5	0	49	114	69.625	358	3.9e-07	1.31328e-51
path5	1	9	89	37	186	1.6e-13	4.66089e-30
path5	1	23	97	34.0833	186	4e-19	4.66089e-30
path5	2	15	76	40.5417	151	3.1e-07	1.80952e-09
path5	2	27	75	48.75	151	0.00024	1.80952e-09
path5	3	37	68	33.0833	150	5.1e-08	1.31383e-18
path5	3	40	82	33.4583	150	5.6e-13	1.31383e-18
path5	4	24	66	41.25	142	0.0002	1.67955e-06
path5	4	25	76	50.8333	142	0.00049	1.67955e-06
path5	5	11	56	35	56	0.00058	0.00058
path5	6	28	56	30.8333	56	2.5e-05	2.5e-05
path6	0	42	89	36.375	334	6.7e-14	1.38203e-31
path6	0	48	95	52.8333	334	7.3e-08	1.38203e-31
path6	0	49	150	75.75	334	8.8e-15	1.38203e-31
path6	1	15	87	40.9583	233	1.6e-10	1.09669e-14
path6	1	26	63	41.4167	233	0.00096	1.09669e-14
path6	1	27	83	53.5	233	9e-05	1.09669e-14
path6	2	37	84	35.375	209	1.5e-12	1.17805e-34
path6	2	40	125	43.3333	209	9.4e-25	1.17805e-34
path6	3	9	97	36.375	185	2.7e-17	9.94369e-32
path6	3	23	88	31.4167	185	4.8e-17	9.94369e-32
path6	4	25	92	57.25	92	1.1e-05	1.1e-05
path6	5	11	65	39.2917	65	9.1e-05	9.1e-05
path7	0	42	109	35.2083	348	4.6e-24	3.95664e-46
path7	0	48	114	46.9167	348	2.8e-17	3.95664e-46
path7	0	49	125	69.25	348	4.7e-10	3.95664e-46
path7	1	9	78	35.2083	174	2.2e-10	3.49066e-27
path7	1	23	96	33.25	174	2.4e-19	3.49066e-27
path7	2	37	68	33.0833	149	5.1e-08	2.84145e-17
path7	2	40	81	35	149	1.3e-11	2.84145e-17
path7	3	24	67	42.1667	143	0.00021	1.826e-06
path7	3	25	76	50.9167	143	0.00051	1.826e-06
path7	4	11	54	34.0417	127	0.00086	1.59278e-08
path7	4	15	73	39.4583	127	8.4e-07	1.59278e-08
path7	5	28	57	32.25	57	4.4e-05	4.4e-05
path8	0	0	174	83.3333	445	4e-19	3.13888e-31
path8	0	2	137	98.5	445	9.6e-05	3.13888e-31
path8	0	3	134	70	445	2.6e-12	3.13888e-31
path8	1	12	97	70	373	0.0011	1.15073e-12
path8	1	13	121	83.3333	373	4.4e-05	1.15073e-12
path8	1	15	155	98.5	373	3.9e-08	1.15073e-12
path9	0	0	91	62.3333	91	0.0003	0.0003
monocle3 + entropy reduction
path_name	cluster_id	profile_id	genes_assigned	genes_expected	genes_in_cluster	p_value	comb_p_value
path1	0	41	117	52.5417	527	8.1e-15	5.90213e-23
path1	0	47	141	107.375	527	0.00093	5.90213e-23
path1	0	49	269	187.042	527	4.4e-09	5.90213e-23
path1	1	26	233	179.75	476	5.5e-05	8.2027e-11
path1	1	27	126	83	476	5.3e-06	8.2027e-11
path1	1	38	117	85.4583	476	0.00061	8.2027e-11
path1	2	37	95	49.2083	429	3.6e-09	7.0087e-25
path1	2	40	82	47.9167	429	4.1e-06	7.0087e-25
path1	2	48	252	152.125	429	2.3e-14	7.0087e-25
path1	3	10	117	85.4583	253	0.00061	3.73735e-09
path1	3	25	136	85.8333	253	2.6e-07	3.73735e-09
path1	4	0	80	49.25	80	3.1e-05	3.1e-05
path1	5	39	73	48.1667	73	0.00048	0.00048
path10	0	7	438	367	799	8e-05	1.8683e-07
path10	0	9	361	298	799	0.00012	1.8683e-07
path11	0	0	162	112.833	574	5.6e-06	2.97463e-07
path11	0	7	412	360.667	574	0.0028	2.97463e-07
path12	0	2	220	179.167	220	0.0013	0.0013
path2	0	48	289	155.083	545	4.9e-23	8.60368e-28
path2	0	49	256	185.292	545	2.6e-07	8.60368e-28
path2	1	27	108	75.9167	332	0.00027	1.69905e-16
path2	1	38	109	78	332	0.00046	1.69905e-16
path2	1	41	115	55.5833	332	1.4e-12	1.69905e-16
path2	2	25	127	78.8333	226	2.8e-07	8.06323e-14
path2	2	37	99	53	226	8.3e-09	8.06323e-14
path2	3	23	94	62.0833	94	8.5e-05	8.5e-05
path2	4	0	80	48.5833	80	2e-05	2e-05
path2	5	40	74	44.5	74	2.9e-05	2.9e-05
path3	0	48	304	152.667	556	1.3e-28	3.23907e-32
path3	0	49	252	188.25	556	3.2e-06	3.23907e-32
path3	1	27	121	79.25	302	6.3e-06	2.27342e-21
path3	1	39	64	39.6667	302	0.00021	2.27342e-21
path3	1	41	117	51.0417	302	1.1e-15	2.27342e-21
path3	2	37	103	47.75	176	2e-12	6.12485e-15
path3	2	40	73	45.25	176	8.2e-05	6.12485e-15
path4	0	26	254	158.25	554	5.1e-13	1.7994e-18
path4	0	34	159	123.125	554	0.00092	1.7994e-18
path4	0	38	141	94.2083	554	3.2e-06	1.7994e-18
path4	1	14	89	60.9583	200	0.00041	5.50735e-09
path4	1	18	111	67.4167	200	5.8e-07	5.50735e-09
path4	2	9	113	73.5833	113	9.9e-06	9.9e-06
path4	3	39	101	62	101	2.8e-06	2.8e-06
path5	0	42	144	62.5833	566	3.8e-19	4.24842e-35
path5	0	48	199	118	566	2.6e-12	4.24842e-35
path5	0	49	223	150.917	566	1.1e-08	4.24842e-35
path5	1	29	118	52.875	209	4.9e-15	9.54154e-20
path5	1	30	91	51.7083	209	4e-07	9.54154e-20
path5	2	37	83	47.3333	190	1.4e-06	8.24326e-22
path5	2	40	107	41.625	190	1.1e-17	8.24326e-22
path5	3	22	182	79.4167	182	1.1e-23	1.1e-23
path5	4	25	106	69.3333	106	2.1e-05	2.1e-05
path5	5	27	100	66.75	100	7.4e-05	7.4e-05
path6	0	42	137	61.25	572	2.6e-17	9.20026e-36
path6	0	48	203	118.708	572	4.6e-13	9.20026e-36
path6	0	49	232	150.792	572	1.9e-10	9.20026e-36
path6	1	25	119	71.3333	192	1.1e-07	5.34858e-10
path6	1	37	73	46.625	192	0.00019	5.34858e-10
path6	2	29	111	57.2917	189	1.4e-10	1.50777e-12
path6	2	30	78	51.625	189	0.00034	1.50777e-12
path6	3	22	170	84.0833	170	4.3e-17	4.3e-17
path6	4	40	104	43.0833	104	1.7e-15	1.7e-15
path6	5	27	99	68.5833	99	0.00029	0.00029
path7	0	42	126	54.7917	545	6.6e-17	3.07064e-31
path7	0	48	195	121.875	545	2.9e-10	3.07064e-31
path7	0	49	224	150.25	545	5.1e-09	3.07064e-31
path7	1	21	103	68.9583	314	6.5e-05	2.61284e-15
path7	1	29	122	72.4583	314	4.9e-08	2.61284e-15
path7	1	30	89	51.3333	314	9.6e-07	2.61284e-15
path7	2	25	105	65.1667	188	2.7e-06	2.4248e-10
path7	2	37	83	48.4583	188	3.4e-06	2.4248e-10
path7	3	23	182	72.4583	182	4.8e-28	4.8e-28
path7	4	27	97	63.0833	173	3.7e-05	2.00832e-07
path7	4	41	76	49.6667	173	0.00028	2.00832e-07
path7	5	40	104	41.5	104	1.6e-16	1.6e-16
path8	0	11	426	355.833	938	7.6e-05	6.17323e-12
path8	0	12	147	99	938	2.8e-06	6.17323e-12
path8	0	13	145	113	938	0.0019	6.17323e-12
path8	0	15	220	180.667	938	0.002	6.17323e-12
path8	1	8	271	214	271	6.2e-05	6.2e-05
monocle3 + change rate
path_name	cluster_id	profile_id	genes_assigned	genes_expected	genes_in_cluster	p_value	comb_p_value
path1	0	45	7	1.25	7	0.0002	0.0002
path11	0	10	21	7	50	2.8e-06	1.83442e-16
path11	0	14	29	6.66667	50	1.6e-12	1.83442e-16
path12	0	21	5	0.75	15	0.00084	4.57376e-08
path12	0	29	10	1.625	15	2.6e-06	4.57376e-08
path13	0	10	27	11.3333	74	2.2e-05	7.28114e-17
path13	0	14	47	14.1667	74	7.9e-14	7.28114e-17
path14	0	11	32	10.3333	61	8.9e-09	4.6176e-12
path14	0	14	29	12.5	61	1.7e-05	4.6176e-12
path14	1	15	22	8.33333	22	3.1e-05	3.1e-05
path2	0	46	3	0.08	3	5.4e-05	5.4e-05
path3	0	43	4	0.28	4	0.00011	0.00011
path4	0	42	4	0.08	4	3.2e-07	3.2e-07
PAGA + mean expressions
path_name	cluster_id	profile_id	genes_assigned	genes_expected	genes_in_cluster	p_value	comb_p_value
path1	0	37	94	39.3333	389	5.2e-14	6.14245e-63
path1	0	40	134	43.7083	389	7.7e-29	6.14245e-63
path1	0	48	161	63.625	389	1.3e-25	6.14245e-63
path1	1	0	87	44.2917	310	6.1e-09	3.86025e-31
path1	1	1	90	35.2917	310	5e-15	3.86025e-31
path1	1	9	79	38.3333	310	4.1e-09	3.86025e-31
path1	1	12	54	29.6667	310	3.3e-05	3.86025e-31
path1	2	11	102	44.0417	291	2.9e-14	1.47962e-30
path1	2	15	101	39.75	291	1.3e-16	1.47962e-30
path1	2	26	88	58.1667	291	0.00013	1.47962e-30
path1	3	41	73	40.7083	266	2.6e-06	1.37033e-10
path1	3	47	74	47.0833	266	0.00015	1.37033e-10
path1	3	49	119	88.125	266	0.00079	1.37033e-10
path1	4	10	95	39.75	130	3.8e-14	1.64974e-17
path1	4	13	35	15.3333	130	1e-05	1.64974e-17
path10	0	7	207	155.5	207	2.2e-05	2.2e-05
path11	0	0	176	85.5	688	9.5e-19	2.6994e-49
path11	0	2	173	100.5	688	8.8e-12	2.6994e-49
path11	0	3	156	65	688	1.1e-22	2.6994e-49
path11	0	7	183	145	688	0.00089	2.6994e-49
path11	1	13	118	85.5	260	0.00038	2.54502e-07
path11	1	15	142	100.5	260	3.5e-05	2.54502e-07
path11	2	4	148	111.167	148	0.00034	0.00034
path12	0	0	170	76.1667	587	1.6e-21	2.99442e-40
path12	0	2	144	96.6667	587	2.3e-06	2.99442e-40
path12	0	3	135	64.5	587	3.6e-15	2.99442e-40
path12	0	4	138	99.8333	587	0.00012	2.99442e-40
path12	1	15	136	96.6667	136	6.1e-05	6.1e-05
path2	0	37	86	34.125	373	3.7e-14	4.5049e-65
path2	0	40	74	39.4583	373	4.4e-07	4.5049e-65
path2	0	48	213	65.7083	373	2.2e-49	4.5049e-65
path2	1	0	89	42.25	365	1.5e-10	1.71478e-66
path2	1	1	132	32.2917	365	1.5e-40	1.71478e-66
path2	1	9	72	33.75	365	5e-09	1.71478e-66
path2	1	12	72	25.4167	365	2e-14	1.71478e-66
path2	2	11	107	48.7917	217	1.8e-13	1.12505e-37
path2	2	15	110	32.8333	217	6.9e-27	1.12505e-37
path2	3	41	58	37	191	0.00076	4.9161e-08
path2	3	49	133	88.1667	191	3.1e-06	4.9161e-08
path2	4	10	83	32.8333	83	8.7e-14	8.7e-14
path3	0	1	113	29.5	371	1.9e-32	9.7352e-66
path3	0	3	50	27.375	371	5.8e-05	9.7352e-66
path3	0	11	92	46.8333	371	2.1e-09	9.7352e-66
path3	0	15	116	35.9583	371	5.7e-27	9.7352e-66
path3	1	48	214	62.5417	345	2.2e-53	6.25188e-57
path3	1	49	131	85.9167	345	2.1e-06	6.25188e-57
path3	2	0	87	39.0417	211	1.5e-11	4.3305e-25
path3	2	9	62	32.75	211	2.7e-06	4.3305e-25
path3	2	12	62	22.6667	211	5.1e-12	4.3305e-25
path3	3	10	99	35.9583	99	1.5e-18	1.5e-18
path3	4	37	73	30.5417	73	3.2e-11	3.2e-11
path3	5	41	61	33.25	61	8.3e-06	8.3e-06
path3	6	23	41	18.4583	41	3.7e-06	3.7e-06
path4	0	26	119	61.5833	427	3.2e-11	4.61148e-48
path4	0	34	209	77.375	427	1.7e-36	4.61148e-48
path4	0	38	99	62.7917	427	1.2e-05	4.61148e-48
path4	1	7	82	50.0833	373	1.8e-05	1.53579e-57
path4	1	14	88	50.1667	373	6.6e-07	1.53579e-57
path4	1	18	203	58.5833	373	1.3e-50	1.53579e-57
path4	2	9	106	56.0833	244	1.2e-09	2.30105e-25
path4	2	23	138	60.4167	244	3.1e-18	2.30105e-25
path4	3	31	101	56.0833	101	3e-08	3e-08
path4	4	29	88	60.4167	88	0.00045	0.00045
path5	0	42	125	37	358	8.5e-31	1.31328e-51
path5	0	48	119	47.375	358	4.9e-19	1.31328e-51
path5	0	49	114	69.625	358	3.9e-07	1.31328e-51
path5	1	9	89	37	186	1.6e-13	4.66089e-30
path5	1	23	97	34.0833	186	4e-19	4.66089e-30
path5	2	15	76	40.5417	151	3.1e-07	1.80952e-09
path5	2	27	75	48.75	151	0.00024	1.80952e-09
path5	3	37	68	33.0833	150	5.1e-08	1.31383e-18
path5	3	40	82	33.4583	150	5.6e-13	1.31383e-18
path5	4	24	66	41.25	142	0.0002	1.67955e-06
path5	4	25	76	50.8333	142	0.00049	1.67955e-06
path5	5	11	56	35	56	0.00058	0.00058
path5	6	28	56	30.8333	56	2.5e-05	2.5e-05
path6	0	42	89	36.375	334	6.7e-14	1.38203e-31
path6	0	48	95	52.8333	334	7.3e-08	1.38203e-31
path6	0	49	150	75.75	334	8.8e-15	1.38203e-31
path6	1	15	87	40.9583	233	1.6e-10	1.09669e-14
path6	1	26	63	41.4167	233	0.00096	1.09669e-14
path6	1	27	83	53.5	233	9e-05	1.09669e-14
path6	2	37	84	35.375	209	1.5e-12	1.17805e-34
path6	2	40	125	43.3333	209	9.4e-25	1.17805e-34
path6	3	9	97	36.375	185	2.7e-17	9.94369e-32
path6	3	23	88	31.4167	185	4.8e-17	9.94369e-32
path6	4	25	92	57.25	92	1.1e-05	1.1e-05
path6	5	11	65	39.2917	65	9.1e-05	9.1e-05
path7	0	42	109	35.2083	348	4.6e-24	3.95664e-46
path7	0	48	114	46.9167	348	2.8e-17	3.95664e-46
path7	0	49	125	69.25	348	4.7e-10	3.95664e-46
path7	1	9	78	35.2083	174	2.2e-10	3.49066e-27
path7	1	23	96	33.25	174	2.4e-19	3.49066e-27
path7	2	37	68	33.0833	149	5.1e-08	2.84145e-17
path7	2	40	81	35	149	1.3e-11	2.84145e-17
path7	3	24	67	42.1667	143	0.00021	1.826e-06
path7	3	25	76	50.9167	143	0.00051	1.826e-06
path7	4	11	54	34.0417	127	0.00086	1.59278e-08
path7	4	15	73	39.4583	127	8.4e-07	1.59278e-08
path7	5	28	57	32.25	57	4.4e-05	4.4e-05
path8	0	0	174	83.3333	445	4e-19	3.13888e-31
path8	0	2	137	98.5	445	9.6e-05	3.13888e-31
path8	0	3	134	70	445	2.6e-12	3.13888e-31
path8	1	12	97	70	373	0.0011	1.15073e-12
path8	1	13	121	83.3333	373	4.4e-05	1.15073e-12
path8	1	15	155	98.5	373	3.9e-08	1.15073e-12
path9	0	0	91	62.3333	91	0.0003	0.0003
PAGA + entropy reduction
path_name	cluster_id	profile_id	genes_assigned	genes_expected	genes_in_cluster	p_value	comb_p_value
path1	0	41	117	52.5417	527	8.1e-15	5.9e-23
path1	0	47	141	107.375	527	0.00093	5.9e-23
path1	0	49	269	187.042	527	4.4e-09	5.9e-23
path1	1	26	233	179.75	476	5.5e-05	8.2e-11
path1	1	27	126	83	476	5.3e-06	8.2e-11
path1	1	38	117	85.4583	476	0.00061	8.2e-11
path1	2	37	95	49.2083	429	3.6e-09	7.01e-25
path1	2	40	82	47.9167	429	4.1e-06	7.01e-25
path1	2	48	252	152.125	429	2.3e-14	7.01e-25
path1	3	10	117	85.4583	253	0.00061	3.74e-09
path1	3	25	136	85.8333	253	2.6e-07	3.74e-09
path1	4	0	80	49.25	80	3.1e-05	3.1e-05
path1	5	39	73	48.1667	73	0.00048	0.00048
path10	0	7	438	367	799	8e-05	1.87e-07
path10	0	9	361	298	799	0.00012	1.87e-07
path11	0	0	162	112.833	574	5.6e-06	2.97e-07
path11	0	7	412	360.667	574	0.0028	2.97e-07
path12	0	2	220	179.167	220	0.0013	0.0013
path2	0	48	289	155.083	545	4.9e-23	8.6e-28
path2	0	49	256	185.292	545	2.6e-07	8.6e-28
path2	1	27	108	75.9167	332	0.00027	1.7e-16
path2	1	38	109	78	332	0.00046	1.7e-16
path2	1	41	115	55.5833	332	1.4e-12	1.7e-16
path2	2	25	127	78.8333	226	2.8e-07	8.06e-14
path2	2	37	99	53	226	8.3e-09	8.06e-14
path2	3	23	94	62.0833	94	8.5e-05	8.5e-05
path2	4	0	80	48.5833	80	2e-05	2e-05
path2	5	40	74	44.5	74	2.9e-05	2.9e-05
path3	0	48	304	152.667	556	1.3e-28	3.24e-32
path3	0	49	252	188.25	556	3.2e-06	3.24e-32
path3	1	27	121	79.25	302	6.3e-06	2.27e-21
path3	1	39	64	39.6667	302	0.00021	2.27e-21
path3	1	41	117	51.0417	302	1.1e-15	2.27e-21
path3	2	37	103	47.75	176	2e-12	6.12e-15
path3	2	40	73	45.25	176	8.2e-05	6.12e-15
path4	0	26	254	158.25	554	5.1e-13	1.8e-18
path4	0	34	159	123.125	554	0.00092	1.8e-18
path4	0	38	141	94.2083	554	3.2e-06	1.8e-18
path4	1	14	89	60.9583	200	0.00041	5.51e-09
path4	1	18	111	67.4167	200	5.8e-07	5.51e-09
path4	2	9	113	73.5833	113	9.9e-06	9.9e-06
path4	3	39	101	62	101	2.8e-06	2.8e-06
path5	0	42	144	62.5833	566	3.8e-19	4.25e-35
path5	0	48	199	118	566	2.6e-12	4.25e-35
path5	0	49	223	150.917	566	1.1e-08	4.25e-35
path5	1	29	118	52.875	209	4.9e-15	9.54e-20
path5	1	30	91	51.7083	209	4e-07	9.54e-20
path5	2	37	83	47.3333	190	1.4e-06	8.24e-22
path5	2	40	107	41.625	190	1.1e-17	8.24e-22
path5	3	22	182	79.4167	182	1.1e-23	1.1e-23
path5	4	25	106	69.3333	106	2.1e-05	2.1e-05
path5	5	27	100	66.75	100	7.4e-05	7.4e-05
path6	0	42	137	61.25	572	2.6e-17	9.2e-36
path6	0	48	203	118.708	572	4.6e-13	9.2e-36
path6	0	49	232	150.792	572	1.9e-10	9.2e-36
path6	1	25	119	71.3333	192	1.1e-07	5.35e-10
path6	1	37	73	46.625	192	0.00019	5.35e-10
path6	2	29	111	57.2917	189	1.4e-10	1.51e-12
path6	2	30	78	51.625	189	0.00034	1.51e-12
path6	3	22	170	84.0833	170	4.3e-17	4.3e-17
path6	4	40	104	43.0833	104	1.7e-15	1.7e-15
path6	5	27	99	68.5833	99	0.00029	0.00029
path7	0	42	126	54.7917	545	6.6e-17	3.07e-31
path7	0	48	195	121.875	545	2.9e-10	3.07e-31
path7	0	49	224	150.25	545	5.1e-09	3.07e-31
path7	1	21	103	68.9583	314	6.5e-05	2.61e-15
path7	1	29	122	72.4583	314	4.9e-08	2.61e-15
path7	1	30	89	51.3333	314	9.6e-07	2.61e-15
path7	2	25	105	65.1667	188	2.7e-06	2.42e-10
path7	2	37	83	48.4583	188	3.4e-06	2.42e-10
path7	3	23	182	72.4583	182	4.8e-28	4.8e-28
path7	4	27	97	63.0833	173	3.7e-05	2.01e-07
path7	4	41	76	49.6667	173	0.00028	2.01e-07
path7	5	40	104	41.5	104	1.6e-16	1.6e-16
path8	0	11	426	355.833	938	7.6e-05	6.17e-12
path8	0	12	147	99	938	2.8e-06	6.17e-12
path8	0	13	145	113	938	0.0019	6.17e-12
path8	0	15	220	180.667	938	0.002	6.17e-12
path8	1	8	271	214	271	6.2e-05	6.2e-05
PAGA + change rate
path_name	cluster_id	profile_id	genes_assigned	genes_expected	genes_in_cluster	p_value	comb_p_value
path1	0	21	10	2.33333	22	0.00013	1.67943e-07
path1	0	29	12	3.08333	22	6.6e-05	1.67943e-07
path1	1	42	10	1.91667	10	2.5e-05	2.5e-05
path2	0	29	14	2.83333	24	1e-06	5.77739e-09
path2	0	30	10	2.54167	24	0.00025	5.77739e-09
path2	1	42	10	2.625	10	0.00032	0.00032
path3	0	21	11	2.66667	40	8.2e-05	3.39654e-14
path3	0	29	15	3.16667	40	7.3e-07	3.39654e-14
path3	0	30	14	2.75	40	7.6e-07	3.39654e-14
path5	0	21	15	2.25	35	7.4e-09	1.28095e-14
path5	0	29	10	2.125	35	5.5e-05	1.28095e-14
path5	0	30	10	2.04167	35	4e-05	1.28095e-14
path5	1	42	10	2.16667	10	6.5e-05	6.5e-05
path5	2	7	7	1.25	7	0.00027	0.00027
path6	0	21	14	1.875	30	5.6e-09	4.22554e-15
path6	0	29	16	2.83333	30	2e-08	4.22554e-15
path6	1	42	7	1.54167	7	0.00093	0.00093
path7	0	21	13	2.33333	42	6.3e-07	6.49986e-18
path7	0	29	17	3.04167	42	9.1e-09	6.49986e-18
path7	0	30	12	2.04167	42	1e-06	6.49986e-18
Slingshot + mean expressions
path_name	cluster_id	profile_id	genes_assigned	genes_expected	genes_in_cluster	p_value	comb_p_value
path1	0	11	301	193	665	3.7e-14	6.09593e-31
path1	0	14	364	225.167	665	2.2e-19	6.09593e-31
path1	1	12	116	84.5	282	0.00054	8.5791e-07
path1	1	15	166	123	282	8.9e-05	8.5791e-07
Slingshot + entropy reduction
path_name	cluster_id	profile_id	genes_assigned	genes_expected	genes_in_cluster	p_value	comb_p_value
path1	0	11	511	393.5	904	1.2e-09	4.35053e-13
path1	0	14	393	317.5	904	1.1e-05	4.35053e-13
Slingshot + change rate
path_name	cluster_id	profile_id	genes_assigned	genes_expected	genes_in_cluster	p_value	comb_p_value
NA	NA	NA	NA	NA	NA	NA	NA
