# Supplementary material for: scSTEM: clustering pseudotime ordered single-cell data
Source: Genome Biol. 2022 Jul 7;23:150. doi: 10.1186/s13059-022-02716-9 (PMC9264648; doi:10.1186/s13059-022-02716-9)
Supplement: Supplementary file 3 — Additional file 3. Gene IDs for clusters presented in Fig. 5. [file 13059_2022_2716_MOESM3_ESM.xlsx]

## Sheet: C0P2
gene_id	segment1	segment2	segment3
IGKC	0	1.05	0.94
KLRD1	0	6.38	6.99
EOMES	0	5.78	5.45
NKG7	0	3.13	3.71
XBP1	0	1.24	1.29
NAV3	0	3.21	3.25
LYVE1	0	2.51	2.11
KLRC4-KLRK1	0	3.94	4.13
SLC1A3	0	1.06	0.8
CAVIN2	0	1.62	1.41
HBB	0	2.32	2.79
CTSW	0	3.77	4.54
SLC38A5	0	2.38	2.11
ENSG00000253535	0	1.51	1.39
CLU	0	2.93	3.35
TMEM144	0	2.64	3.03
CADM1	0	1.95	1.58
ENSG00000225541	0	2.88	2.85
PYHIN1	0	1.81	2.01
TMOD1	0	4.02	3.73
ENSG00000161570	0	3.38	3.44
SAMD3	0	2.29	2.74
PPOX	0	1.82	1.82
C12ORF75	0	1.41	1.39
BPGM	0	1.57	1.4
OAT	0	0.97	1.02
RAB27B	0	3.99	4.32
HIF3A	0	1.68	2.02
VCAM1	0	2.51	2.69
PDLIM1	0	1.85	2.11
ENSG00000129277	0	5.17	4.93
PLAC8	0	2.19	2.31
CNR2	0	2.25	2.05
GLRX5	0	1.18	1.36
GZMM	0	3.7	3.07
LINC00861	0	2.39	2.35
SEMA6A	0	2.05	1.68
CTSS	0	2.28	2.24
DGKD	0	0.98	1.05
KCNN4	0	1.39	1.08
RASA3	0	2.12	2.04
SGPL1	0	1.58	1.21
LYL1	0	1.02	0.87
SLC2A14	0	1.39	1.03
BASP1	0	1.11	0.98
PLTP	0	3.48	2.88
MEIS2	0	1.02	0.92
WLS	0	2.8	2.47
PDGFD	0	4.77	4.87
MATK	0	2.1	1.6
TUBA4A	0	1.86	1.54
PLAAT4	0	1.59	1.2
MTURN	0	2.42	1.92
CD160	0	4.16	4.01
ESPL1	0	1.09	1.15
IL15	0	1.46	1.59
LAX1	0	2.14	1.96
ARVCF	0	1.07	1.27
CDKN1A	0	0.99	1.14
GNG11	0	2.66	2.58
APOBEC3G	0	3.7	3.15
SLC37A4	0	1.17	1.05
TNFSF8	0	2.29	1.69
CD34	0	3.31	2.86
RGS17	0	2.26	1.85
PARP10	0	1.03	1.2
OAS1	0	1.85	1.41
CMC1	0	2.04	1.96
ENSG00000225963	0	2.17	2.59
PLP2	0	1.1	1.22
TBXA2R	0	2.53	2.51
STX12	0	1.3	1.36
ARPC5L	0	1.87	1.76
PTPRS	0	1.46	1.12
GJA4	0	1.21	0.95
ACKR1	0	3.35	3.4
ENSG00000232855	0	3.4	3.1
KLRC3	0	4.34	4.14
SLC4A4	0	2.13	1.63
ENSG00000258929	0	3.62	4.26
CTBS	0	0.91	1.1
DEPDC1	0	1.59	1.9
HOPX	0	3.26	3.81
KCNA3	0	3.43	3.9
EPB41L1	0	2.7	2.94
DAD1	0	1.35	1.16
ENSG00000269182	0	1.85	1.95
CDKN2D	0	1.49	1.8
ZFYVE28	0	1.7	1.67
SH3BP4	0	4.64	3.43
P2RY11	0	1.66	1.35
LCT-AS1	0	1.18	1.25
SLC46A3	0	2.33	2.4
PCDH17	0	1.66	1.43
ENSG00000237805	0	3.83	2.9
CCDC126	0	1.13	1.23
ENSG00000258760	0	1.17	1.35
KLRK1	0	1.38	1.5
TIFA	0	0.94	1.07
SLC4A8	0	1.27	1.03
ZBP1	0	3.9	3.14
SCGB3A2	0	1.58	1.71
AKAP5	0	2.36	2.46
KRT10	0	1.65	1.42
NAGLU	0	1.49	1.53
SPTSSB	0	5.59	5.22
TNFSF4	0	1.32	1.6
ENSG00000170089	0	1.22	0.91
HSPA13	0	1.49	1.17
DGKQ	0	2.41	2.66
BCL2L14	0	2.21	1.79
RPS27L	0	1.03	0.78
SRL	0	1.27	1.53
STX10	0	1.82	1.61
SLC35G2	0	2.18	1.73
CLPTM1L	0	1.1	0.84
ADAMTS7P4	0	1.83	1.5
CDH2	0	2.36	2.2
ENSG00000236525	0	1.4	1.13
POGLUT1	0	1.37	1.33
ENSG00000230751	0	1.15	1.3
F8	0	1.97	1.5
DPY19L2P3	0	1.1	0.83
CASP4LP	0	4.57	4.78
C1ORF220	0	4.04	2.97
ENSG00000229886	0	1.45	1.7
CAV2	0	2.82	2.94
MTND3P19	0	3.47	4.08
PJA1	0	2.13	2.03
RPL34P27	0	2.16	2.12
ALPL	0	2.74	2.32
CSRP3-AS1	0	2.02	1.89
ARNT2	0	3.15	2.96
TRMT11	0	0.86	1.03
EID2	0	1.46	1.56
POMGNT1	0	1.14	0.91
SALL2	0	1.08	1.1
SNX11	0	1.02	0.92
PGM3	0	1	0.84
ELFN1	0	1.08	0.97
SGCG	0	2.16	1.85
CTRB1	0	1.42	1.1
CHPF	0	1.92	1.55
TRGV9	0	4.88	3.87
SNAP25	0	4.49	3.5
FAM111A-DT	0	1.77	1.5
ENSG00000227678	0	3.35	2.48
ENSG00000187667	0	1.98	1.9
TFAP2E-AS1	0	1.4	1.43
ENSG00000240535	0	2.83	3.2
BET1P1	0	1.08	1.3
MRPL50	0	1.73	1.8
SLC27A5	0	1.62	1.59
ASAP3	0	1.29	1.43
ARL16	0	1.08	0.83
S100A9	0	1.74	2.53
PRF1	0	4.45	6.27
IL2RB	0	2.95	3.63
PCSK6	0	1.51	2.12
RELN	0	0.83	1.05
GZMA	0	3.73	4.75
C1QA	0	1.44	1.98
HBZ	0	1.05	1.68
SLC2A1	0	1.11	1.4
TGFBR3	0	1.8	2.83
DAB2	0	1.56	2.37
AQP1	0	1.25	1.88
HBG2	0	1.3	1.98
MARCKSL1	0	0.8	1.27
NCR1	0	1.53	2.29
HBA1	0	1.24	1.84
MGST3	0	0.91	1.2
RHAG	0	1.19	1.62
ZNF273	0	0.62	1.01
RASSF4	0	2.58	3.28
PDK4	0	2.82	3.5
AZIN2	0	2.15	3.69
PRDM1	0	1.73	2.48
PLEK	0	2.93	3.68
GSAP	0	2.11	3.14
BIN1	0	1.37	1.98
STOM	0	1.15	1.82
FLNA	0	1.16	1.79
MYL4	0	1.49	2.44
FGR	0	0.99	1.53
TESC	0	1.63	1.98
KIF23	0	1.14	1.41
NPL	0	0.69	1.1
NDC80	0	1.03	1.66
MEF2C	0	0.84	1.44
HVCN1	0	2.4	3.63
RUNX1T1	0	1.14	1.58
ENDOD1	0	1.53	2.16
CYRIA	0	2.05	2.51
ENSG00000261218	0	2	2.82
CEBPB	0	1.27	1.6
CLIC2	0	3.35	4.21
TPST2	0	1.6	2.16
TMBIM1	0	1	1.48
TTYH2	0	1.05	1.42
MYBL1	0	1.63	2.29
PTPN14	0	1.88	2.88
STK32B	0	1.59	1.96
B3GALNT1	0	0.67	1.01
MYOZ2	0	2.71	3.84
CCDC191	0	0.88	1.21
GIMAP6	0	1.24	1.75
E2F8	0	1.37	1.77
IL18RAP	0	1.73	2.22
PPIF	0	1.33	1.75
HS3ST3B1	0	1.4	1.81
GALNTL6	0	1.01	1.64
ZBTB38	0	1.31	2.24
ABCA2	0	1.13	1.38
S1PR5	0	4.54	7.38
GCA	0	2.11	3.61
SHKBP1	0	1.16	1.49
RNF182	0	0.79	1.23
ENSG00000236540	0	1.08	1.37
TP53I11	0	0.89	1.1
IDH3A	0	1.46	1.87
ALPK3	0	0.98	1.59
PPP2R2B	0	1.73	2.33
APMAP	0	1.96	2.41
ENSG00000272908	0	2.04	3.49
FASLG	0	2.04	3.17
ENSG00000247121	0	2.29	3.19
ENSG00000260065	0	2.33	3.02
GRIK1	0	1.51	2.5
ACOXL	0	1.19	1.6
ENSG00000235751	0	2.71	3.43
ENSG00000235999	0	1.56	1.98
ENSG00000236213	0	2.36	3.28
POLR1B	0	1.25	1.73
PRSS23	0	2.39	4.06
ENSG00000267379	0	1.7	2.16
FBXL14	0	1.06	1.33
BMP5	0	3.88	4.79
DDR1	0	1.06	1.44
RPL23AP65	0	1.25	1.53
ENSG00000238045	0	1.76	2.29
SLC35B2	0	1.26	1.82
CASC8	0	1.41	1.77
ENSG00000269988	0	1.07	1.44
MANEA	0	0.74	1.03
GNLY	0	3.54	7.64
RHCE	0	1.23	2.28
SLC6A9	0	1	2.07
KLRC1	0	1.45	2.96
HBG1	0	0.77	1.77
FAM210B	0	0.62	1.1
NFIA	0	0.75	1.32
HBA2	0	0.85	1.54
SYNE1	0	1.1	1.94
SP140	0	0.88	1.64
C5AR1	0	0.84	2
AGFG2	0	0.78	1.55
FOXM1	0	0.58	1.09
BNC2	0	1.67	2.92
ALOX5AP	0	0.53	1.01
IRF7	0	0.57	1.12
PXYLP1	0	0.7	1.42
ENSG00000259735	0	2.27	4.29
KLRC2	0	1.33	3.15
BAALC	0	1.33	2.7
SLC2A1-AS1	0	1.31	2.99
C11ORF21	0	1.2	2.32
HBE1	0	1.11	2.64
MIR503HG	0	1.05	2.24
CIB2	0	2.54	4.41
ENSG00000251606	0	1.26	2.4
ADAL	0	0.88	1.6
LINC01811	0	0.74	1.31
CEP78	0	0.84	1.78
GPA33	0	1.64	2.91
GBP3	0	0.77	1.75
BRME1	0	0.72	1.63
SERPINE2	0	0.79	1.61
TMTC1	0	0.58	1.33
VNN2	0	1	2.06
ANO9	0	1.15	2.18
ABHD17A	0	1.24	2.13
CLN8	0	0.57	1.03
H2BC5	0	1.02	2.23
FBXO6	0	2.37	4.27
MYO10	0	0.7	1.38
ENSG00000271717	0	0.67	1.15
LYSMD2	0	0.87	2
NEB	0	1.18	2.25
IFITM10	0	1.34	2.39
SERTAD3	0	0.96	2.18
IFITM1	0	1.76	3.66
CAV1	0	1.18	2.14
PSMC3IP	0	0.91	2.09
TKTL1	0	2.38	4.1
DSCAML1	0	1.04	2.27
CDC23	0	0.56	1.04
ENSG00000225721	0	0.55	1.17
ENSG00000258297	0	0.82	1.78
CLDND2	0	1.34	2.47
ENSG00000212884	0	1.07	1.84

## Sheet: C1P2
gene_id	segment1	segment2	segment3
BIRC3	0	-1.51	-2.3
WNT5B	0	-1.93	-3.1
JMY	0	-2.41	-3.31
HPGDS	0	-2.62	-3.81
CPVL	0	-0.82	-1.28
PTPN22	0	-1.39	-1.72
PCDH9	0	-2.31	-3.75
MED12L	0	-2.03	-2.57
MAPKAPK2	0	-0.82	-1.4
CLIP2	0	-1.2	-1.48
OSBPL10	0	-1.44	-2.16
ZBTB16	0	-1.47	-2.33
LZTFL1	0	-2.37	-3.2
PDE9A	0	-1.55	-2.59
DEPTOR	0	-1.57	-2.35
KHDRBS2	0	-2.15	-3.33
SH3RF3	0	-1.23	-1.72
PHACTR2	0	-1.32	-2.02
SCN9A	0	-0.92	-1.31
RELB	0	-0.68	-1.03
ATP2C1	0	-0.69	-1.1
MBOAT2	0	-2.71	-3.38
ABCA1	0	-1.36	-1.78
MITF	0	-0.83	-1.36
GNA15	0	-2.83	-4.36
KMT5A	0	-1.11	-1.44
KCNMB4	0	-0.85	-1.45
INPP5A	0	-1.01	-1.28
TNFRSF25	0	-1.62	-2.59
PRMT9	0	-2.03	-2.69
SPRED2	0	-1.85	-3.02
CHRM3	0	-1.9	-2.41
KIAA1958	0	-0.69	-1.08
ABTB2	0	-1.72	-2.88
FRY	0	-2.08	-2.92
ALS2	0	-0.98	-1.51
RNF157	0	-1.46	-1.83
TSPO	0	-1.13	-1.67
RNF19B	0	-1.33	-2.14
BCAS1	0	-3.7	-6.05
FAM43A	0	-0.84	-1.04
MAGI3	0	-1.64	-2.18
GRM7	0	-4.81	-6.62
SPRY1	0	-1.77	-2.23
TIPARP	0	-1	-1.69
CPA6	0	-2.04	-2.84
SCART1	0	-4.42	-5.92
ENSG00000254286	0	-2.56	-3.53
CEACAM1	0	-1.86	-3.18
FSD1	0	-2.36	-2.96
VWA5A	0	-1.36	-1.95
ATF5	0	-1.34	-1.74
DLL1	0	-2.18	-3.54
LNX1	0	-3.41	-4.2
PCAT1	0	-1.85	-2.77
FAM174B	0	-2.05	-2.64
DNER	0	-1.55	-2.56
SYT3	0	-3.17	-3.88
CDH4	0	-1.92	-2.68
ZBED4	0	-1.33	-1.92
RPL21P119	0	-0.8	-1.3
NCS1	0	-3.14	-5.15
JADE3	0	-1.52	-2.59
PCDHGA2	0	-1.08	-1.32
CFAP36	0	-1.85	-2.8
PRKD1	0	-1.06	-1.49
SLC25A21	0	-1.22	-1.25
ADCY6	0	-1.83	-1.37
ARHGAP6	0	-2.68	-2.05
COLEC12	0	-1.57	-1.18
PRKG1	0	-1.73	-1.27
RASSF8	0	-1.08	-0.96
ANKRD33B	0	-1.22	-1.4
SORCS1	0	-4.51	-3.74
LRP12	0	-1.97	-2.32
TNFRSF21	0	-1.41	-1.71
PLXDC2	0	-1.66	-1.26
TBC1D12	0	-1.84	-1.91
ITSN1	0	-1.2	-1.03
RUNX2	0	-1.99	-2.29
PLCB4	0	-3.19	-3.16
SAMD4A	0	-2.58	-2.64
KIT	0	-5.65	-5.81
SPATS2L	0	-1.98	-2.14
LINC02506	0	-1.23	-1.09
TMIGD2	0	-1.81	-2.14
ENSG00000271955	0	-1.65	-1.39
HDAC9	0	-1.64	-1.58
PRAM1	0	-3.96	-4.31
DAGLB	0	-1.3	-1.29
DYSF	0	-1.12	-0.93
PRKCE	0	-2.17	-1.94
SLC24A3	0	-2.71	-2.95
PRR5	0	-3.19	-3.31
RYR1	0	-1.08	-0.88
MAP3K8	0	-1.75	-1.72
SPECC1	0	-1.1	-1.09
CA2	0	-3.43	-3.72
AKAP12	0	-3.67	-3.65
MEAK7	0	-1.55	-1.19
ITGAE	0	-1.48	-1.45
NLGN4Y	0	-1.47	-1.45
ANKRD6	0	-3.9	-4.53
IL1R1	0	-5.41	-5.81
IL4I1	0	-5.03	-5.08
GRAMD2B	0	-2.3	-2.33
XKR6	0	-1.27	-1.43
RPS6KA5	0	-1.15	-1.2
NALF1	0	-3.04	-3.5
SMAP1	0	-1.14	-1.19
CTNND2	0	-4.29	-3.33
OPCML	0	-3.34	-3.25
ALDOC	0	-4.27	-4.65
TBC1D31	0	-1.75	-1.77
MCF2L2	0	-3.86	-4.21
ZFYVE9	0	-3.73	-4.35
KCNIP4	0	-3.56	-3.19
COLQ	0	-2.36	-1.96
ENSG00000152268	0	-3.36	-3.07
NEO1	0	-1.88	-1.8
ENSG00000260658	0	-3.46	-3.09
CPB1	0	-1.48	-1.19
WHRN	0	-2.48	-3
PRICKLE2	0	-1.62	-1.44
SLC44A3-AS1	0	-3.42	-3.67
TNFSF11	0	-3.03	-2.3
BRD1	0	-2.08	-1.82
LTA4H	0	-0.91	-1.05
TRAM2	0	-1.67	-1.38
HAUS5	0	-0.98	-1.07
ABHD15-AS1	0	-1.61	-1.45
PGS1	0	-1.22	-1.45
EML6	0	-1.59	-1.59
ZNF175	0	-1.57	-1.76
CA3	0	-2.49	-2.55
FERMT2	0	-2.37	-2.5
BRSK1	0	-1.38	-1.48
MAP3K7	0	-1.49	-1.34
MYO6	0	-2.16	-1.6
XYLB	0	-2.25	-2.46
RNF152	0	-4.81	-4.24
TEX30	0	-2.35	-2.23
GNA14	0	-2.28	-2.6
DOK4	0	-2.98	-3.47
ENSG00000232774	0	-1.09	-1.21
FSTL4	0	-2.98	-2.3
COL26A1	0	-1.15	-1.07
ENSG00000256947	0	-1.05	-1.21
KIF7	0	-1.95	-1.97
EFCAB8	0	-3.57	-2.83
PLXNA1	0	-2.08	-1.74
TMPRSS3	0	-3.95	-3.74
MAPK12	0	-1.33	-1.29
DOK7	0	-3.31	-2.97
EPS8L2	0	-1.15	-0.92
PERP	0	-1.94	-1.6
RNU1-134P	0	-1.54	-1.49

## Sheet: C0P6
gene_id	segment1	segment2	segment3	segment4
EOMES	0	0.91	-0.16	-0.85
KCNQ3	0	0.57	-0.02	-0.64
CALD1	0	1.49	0.08	-1.14
VCAN	0	0.73	-0.25	-1.54
CACNA1D	0	0.73	0.2	-1.73
OSBP2	0	0.69	-0.36	-1.23
TRAK2	0	0.89	0.23	-0.75
MYL9	0	1.05	0.13	-1.93
PYHIN1	0	0.62	-1.49	-3.38
LYZ	0	0.49	0.05	-1.3
HBA2	0	0.83	0.22	-0.72
SAMD3	0	1.5	0.65	-1.64
PDLIM7	0	1.04	-0.72	-3.43
MAX	0	0.37	-0.61	-1.31
SLC43A1	0	0.8	-1.23	-2.59
RCAN3	0	1.97	0.68	-2.24
TSPAN17	0	1.11	-1.04	-2.52
GYPC	0	0.48	-1.06	-2.55
LPAR5	0	0.45	-0.78	-3.63
BPGM	0	1.86	0.35	-1.61
SLC16A9	0	0.39	-0.18	-1.59
CAMK2D	0	0.14	-0.27	-0.89
LOXL2	0	1.85	0.54	-1.58
MPP7	0	0.56	-0.29	-1.63
PLAC8	0	1.08	-0.51	-1.98
MYH9	0	0.66	-0.15	-1.06
GZMM	0	0.85	0.46	-2.43
FAM178B	0	1.32	0.65	-1.21
BIN2	0	0.17	-0.67	-1.92
LINC00861	0	1.89	0.58	-1.49
SP140	0	0.9	-0.72	-2.14
SH3RF3	0	0.48	-0.32	-1.69
NPL	0	0.76	-0.02	-0.47
AGFG2	0	0.92	-0.01	-1.43
ZYX	0	1.12	-1.11	-3.01
CNKSR3	0	0.96	0.02	-1
ANKH	0	0.6	-0.59	-1.74
TSPAN9	0	0.75	-0.28	-3.22
TMEM71	0	1.04	0.1	-1.66
SRC	0	1.28	0.53	-2.22
CRTAM	0	0.48	-0.51	-1.82
DUSP16	0	0.32	-1.07	-3.64
HPGD	0	0.96	0.19	-1.32
CD248	0	0.52	-0.27	-2.91
TMBIM1	0	0.79	0.16	-0.81
CD40LG	0	1.75	0.48	-2.57
UGCG	0	0.92	0.2	-0.57
APOBEC3G	0	1.67	-0.81	-2.56
TTPAL	0	0.72	-0.04	-1.09
MOSPD1	0	0.45	-0.45	-1.35
MIR4300HG	0	0.82	-0.05	-0.8
IL12RB1	0	0.03	-1.28	-3.31
PLP2	0	1.78	-0.66	-2.29
PIM2	0	1.6	-0.63	-2.1
ADAM23	0	0.67	-0.2	-2.61
MDM1	0	0.25	0.09	-0.78
KLRC3	0	0.9	-0.11	-0.65
TSPAN18	0	0.96	-0.55	-1.95
CPNE3	0	0.29	-0.6	-1.73
GPCPD1	0	0.49	-0.48	-1.6
CCDC186	0	0.34	-0.15	-1.19
ABCA2	0	0.09	-0.93	-2.58
ZNF48	0	0.31	0.04	-0.79
SHKBP1	0	1.55	0.17	-0.87
NEK8	0	0.19	-0.17	-0.89
GBP3	0	1.49	0.08	-2
HEBP2	0	1.22	-0.06	-1.09
SERPINE2	0	0.82	-0.23	-2.82
NEU1	0	0.19	-1	-2.26
ADAM15	0	1.18	-0.39	-1.66
LINC02361	0	0.62	0.16	-1.23
CDH11	0	1.45	-0.86	-2.21
TSHZ2	0	1.35	-0.47	-2.2
KCTD5	0	1.17	0.01	-0.84
TMEM183A	0	1.5	-0.2	-2.9
IGSF11	0	1.65	0.39	-2.16
NICN1	0	0.75	-0.46	-1.65
COX14	0	1.17	0.23	-1.02
TFPT	0	1.59	0.51	-1.39
MACROH2A2	0	0.2	-0.97	-2.97
THG1L	0	0.24	-1.05	-2.1
RAB3A	0	1	0.29	-0.87
SNX11	0	1.28	0.03	-1.88
PRELID3B	0	0.48	-0.71	-2.82
TP53RK	0	0.2	-0.57	-1.26
SLC9A3-AS1	0	0.43	-0.19	-0.89
PAX5	0	-0.8	-1.56	-1.5
SLC25A21	0	-0.55	-1.27	-1.81
PCSK6	0	-0.41	-1.1	-2.25
ADCY6	0	-1.3	-1.72	-3.02
CLNK	0	-1.62	-4.46	-5.18
TGFBR3	0	-1.07	-3.23	-3.93
EDA	0	-0.22	-2.28	-3.37
RAP1B	0	-0.73	-0.98	-1.45
IPCEF1	0	-0.29	-1.38	-2.04
CSF1	0	-0.71	-2.96	-4.47
PDE4B	0	-0.16	-2.24	-3.62
FNDC3B	0	-0.81	-1.41	-2.23
IL18R1	0	-0.65	-3.84	-6.83
TNFAIP3	0	-1.45	-3.62	-5.28
ENSG00000270099	0	-0.39	-1.35	-1.72
CDC14A	0	-1.12	-1.98	-2.94
CTTNBP2	0	-0.45	-1.13	-1.13
SPATS2L	0	-1.43	-2.95	-3.82
TSC22D3	0	0.06	-1.77	-3.66
DYSF	0	-1.73	-2.36	-3.91
EML4	0	-1.01	-2.28	-2.55
PHACTR2	0	-0.49	-2.67	-4.24
SPECC1	0	-1.33	-2.6	-2.96
RELB	0	-1	-2.92	-3.7
SLC16A3	0	-2.45	-3.88	-5.68
ENSG00000163113	0	-0.26	-2.22	-4.53
LINC-PINT	0	-1.67	-3.79	-4.86
ATP10A	0	-1.78	-3.08	-3.44
MATK	0	-0.16	-2.06	-3.22
BMPR1A	0	-0.31	-1.38	-2.2
ILK	0	-0.18	-1.58	-3.16
APOL3	0	-0.1	-1.43	-2.19
TNFRSF25	0	-0.72	-2.22	-4.88
ANKRD6	0	-2.59	-3.86	-5.63
LPXN	0	-0.28	-1.21	-1.73
XKR6	0	-1	-1.81	-2.41
GCH1	0	-0.41	-0.96	-1.34
EPAS1	0	-2.75	-5.06	-6.78
NALF1	0	-2.1	-3.47	-3.62
CDC42EP3	0	-1.06	-2.27	-3.9
GIMAP6	0	-0.37	-1.14	-1.52
RPS6KA4	0	0.17	-1.08	-2.26
NR1D2	0	-1.61	-3.15	-3.53
EXPH5	0	-0.1	-1.14	-2.57
WHRN	0	-1.2	-2.83	-4.43
PPP1R15A	0	-1.11	-3.86	-4.92
GYG1	0	-1.3	-3.29	-3.76
MMP2	0	-0.63	-1.04	-1.82
RARG	0	-1.62	-2.87	-5.1
ENSG00000254286	0	-0.43	-1.98	-3.43
CEACAM1	0	-0.28	-1.96	-3.07
EML5	0	-0.61	-0.97	-1.85
RARA	0	-0.76	-1.64	-1.54
MCAM	0	-2.45	-4.03	-5.28
ARG2	0	-0.96	-3.28	-4.21
ETV3	0	-0.26	-1.25	-2.61
PCAT1	0	-1.36	-2.48	-3.03
BRSK1	0	-1.07	-1.91	-2.67
PLCD1	0	-0.04	-1.83	-3.18
CLTCL1	0	-0.72	-2.11	-3.32
NALF1-IT1	0	-1.22	-3.01	-4.92
HEXIM2	0	-0.07	-0.64	-1.56
PRKD1	0	-0.97	-2.15	-2.18

## Sheet: C2P6
gene_id	segment1	segment2	segment3	segment4
PRDX2	0	1.59	0.53	0.83
KEL	0	2.24	1.27	1.61
CLU	0	1.88	1	0.55
CD79A	0	3.13	2.18	1.94
TBC1D8	0	2.04	1.03	0.67
PDK4	0	2.88	1.94	2.24
PIK3R2	0	1.01	0.28	0.47
RGL1	0	1.14	0.84	0.78
MYL4	0	2.87	1.96	1.17
GLRX5	0	1.45	0.6	0.88
SEMA6A	0	1.39	0.66	0.74
TESC	0	1.41	0.59	0.53
RASA3	0	1.93	1.25	1.41
ECE1	0	1.38	0.66	0.61
CD3D	0	1.42	0.76	0.67
WLS	0	4.12	2.79	2.58
AURKA	0	2.53	0.81	1.26
MTURN	0	1.28	0.94	0.73
IFI6	0	1.55	0.83	0.57
SLC48A1	0	2.74	1.79	1.39
LAX1	0	2.89	1.46	1.61
PARP10	0	1.12	0.59	0.61
OAS1	0	2.88	1.76	1.04
CCDC191	0	1.14	0.85	0.77
PPIF	0	1.1	0.41	0.69
STX12	0	2.21	1.5	1.65
GJA4	0	2.05	0.72	0.56
HS3ST3B1	0	2.69	1.52	0.88
DEPDC1	0	3.61	1.19	2.38
ASTN1	0	2.58	1.71	1.64
TMEM178B	0	1.33	0.84	0.53
GPX7	0	2.22	1.38	0.93
GLT1D1	0	1.75	0.63	0.68
SGTB	0	1.4	0.58	0.61
ZNF536	0	2.12	1.31	1.22
FAT4	0	1.69	1.12	1.03
MYL7	0	4.07	1.82	1.55
KRT10	0	2.06	0.48	0.76
PECR	0	1.16	0.68	0.65
MAPK13	0	4.03	2.63	2.26
BCL2L14	0	2.46	1.58	1.72
STX10	0	2.45	1.28	1.38
MTUS2	0	1.75	1.04	0.89
FBXL14	0	1.71	0.95	0.53
L1CAM	0	2.19	1.75	1.77
ENSG00000269825	0	2.16	1.24	1.6
ENSG00000238045	0	2.86	0.79	0.94
C1D	0	1.29	0.76	0.55
VSTM2L	0	1.77	0.47	0.56
GMPR2	0	1.17	0.61	0.51
CHPF	0	1.47	0.93	0.61
ZNF589	0	2.02	1.41	1.23
ENO3	0	2.69	1.22	1.52
ENSG00000254615	0	1.44	0.87	0.99
ENSG00000212884	0	2.96	1.64	1.69
WNK3	0	1.45	0.99	1.06

## Sheet: C4P6
gene_id	segment1	segment2	segment3	segment4
MCOLN1	0	-1.51	-1.49	-2.16
SORCS1	0	-4.31	-4.7	-5.75
PTPN22	0	-1.83	-2.52	-2.73
STOM	0	-1.09	-1.65	-1.87
SLA	0	-1.39	-1.23	-2.2
NBL1	0	-2.67	-3.65	-4.02
MGLL	0	-0.98	-0.91	-1.77
TGFA	0	-2.05	-2.89	-3.59
MERTK	0	-1.74	-2.3	-3.41
MAP3K8	0	-4.42	-6.17	-6.51
CERK	0	-1.04	-0.9	-1.65
CRPPA	0	-1.6	-1.72	-2.25
IL7R	0	-1.23	-1.58	-2.43
AKAP12	0	-2.91	-3.34	-3.82
SLC8A3	0	-3.19	-3.38	-4.07
SMAP1	0	-0.95	-1.14	-1.58
ACVR2A	0	-1.19	-1.21	-1.55
OPCML	0	-3.27	-3.99	-4.82
RNF157	0	-2.22	-2.94	-3.58
NFIL3	0	-2.89	-4.6	-4.75
GRM7	0	-4.11	-3.48	-5.04
COLQ	0	-3.29	-2.97	-3.98
CRY1	0	-1.55	-1.27	-1.73
FHL1	0	-0.94	-1.34	-1.42
UBE2D1	0	-0.63	-0.79	-1.05
MATN2	0	-4.71	-5.46	-6.82
SCART1	0	-4.82	-4.03	-5.94
TNFSF11	0	-3.24	-3.08	-4.29
XPNPEP1	0	-0.7	-0.88	-1.14
TSPYL2	0	-1.89	-2.52	-2.92
PRUNE1	0	-0.99	-1.36	-1.51
ZNF175	0	-0.99	-0.88	-1.24
RELL1	0	-0.81	-0.92	-1.18
DNER	0	-3.64	-2.78	-5.21
FADS3	0	-0.56	-0.67	-1.13
NEB	0	-1.22	-1.08	-2.28
EFCAB8	0	-3.48	-2.85	-4.17
AP4B1-AS1	0	-2.5	-2.56	-3.63

## Sheet: C0P7
gene_id	segment1	segment2	segment3	segment4
MYOM1	0	-0.81	-0.52	-1.21
JMY	0	-3	-3.95	-4.27
MCOLN1	0	-1.51	-1.49	-2.1
PTPN22	0	-1.83	-2.52	-2.69
BLK	0	-0.63	-0.73	-1.32
STAB1	0	-1.33	-1.18	-1.84
PIP5K1B	0	-1.43	-1.86	-2.32
ITGA9	0	-1.77	-1.53	-2.96
SAMD4A	0	-2.29	-3.5	-3.6
TMIGD2	0	-1.44	-1.31	-1.68
FAM117A	0	-0.91	-0.94	-1.21
MERTK	0	-1.74	-2.3	-3.07
MAP3K8	0	-4.42	-6.17	-7.34
CRPPA	0	-1.6	-1.72	-2.31
IL7R	0	-1.23	-1.58	-2.18
CYRIA	0	-0.72	-0.74	-1.24
PRMT9	0	-2.63	-3.07	-4.37
LINGO2	0	-1.23	-1.59	-2.1
SMAP1	0	-0.95	-1.14	-1.53
ACVR2A	0	-1.19	-1.21	-1.81
CTNND2	0	-3.51	-3.36	-4.2
ALDOC	0	-4.63	-5.71	-6.94
EHD3	0	-1.15	-0.91	-1.84
MBNL2	0	-1.01	-1.21	-1.7
ENSG00000152268	0	-1.3	-1.39	-2.62
TIPARP	0	-3.3	-3.68	-4.76
UBE2D1	0	-0.63	-0.79	-1.06
BRD1	0	-1.54	-2.02	-2.18
TSPYL2	0	-1.89	-2.52	-3.59
CHODL	0	-0.84	-1.18	-1.33
CA3	0	-2.15	-1.9	-3.56
FERMT2	0	-2.31	-2.66	-3.56
GDE1	0	-2.16	-1.92	-2.5
NEB	0	-1.22	-1.08	-1.68
COL27A1	0	-1.82	-1.9	-2.7
DOK4	0	-4.15	-4.68	-5.58
BMP7	0	-3.42	-3.27	-4.09
MARK1	0	-2.44	-2.49	-3.03
ENSG00000255103	0	-1.44	-1.41	-2.81
ADCY6	0	-1.3	-1.72	-1.6
LINC00299	0	-5.72	-7.06	-7.11
SORCS1	0	-4.31	-4.7	-4.98
SLC37A1	0	-2.2	-2.3	-2.08
PSTPIP2	0	-1.78	-1.62	-1.72
TBC1D12	0	-3.47	-3.05	-2.92
RUNX2	0	-2.33	-2.35	-1.93
GFRA2	0	-4.35	-4.83	-4.1
ZBTB16	0	-2.76	-3.54	-3.57
KIT	0	-5.43	-6.79	-6.44
SLA	0	-1.39	-1.23	-1.55
PPP1R9A	0	-4.14	-4.99	-5.45
MGLL	0	-0.98	-0.91	-1.08
KHDRBS2	0	-1.24	-1.46	-1.21
PLPP1	0	-1.27	-1.29	-1.2
DYSF	0	-1.73	-2.36	-2.46
NCAM1	0	-2.9	-3.19	-3.5
CERK	0	-1.04	-0.9	-0.99
IFNGR1	0	-1.8	-2.13	-2.27
AKAP12	0	-2.91	-3.34	-3.35
ITGAE	0	-1.95	-1.49	-1.96
ANKRD6	0	-2.59	-3.86	-3.86
IL4I1	0	-5.75	-6.84	-6.77
GRAMD2B	0	-2.51	-3.13	-3.3
ENSG00000227220	0	-0.93	-1.32	-1.34
OPCML	0	-3.27	-3.99	-4.05
TBC1D31	0	-1.81	-1.29	-1.41
ZFYVE9	0	-4.35	-3.68	-3.31
HUNK	0	-5.28	-5.17	-4.91
GRM7	0	-4.11	-3.48	-3.95
KIFC3	0	-1.57	-1.79	-2.03
KCNIP4	0	-3.78	-3.18	-2.97
SPRY1	0	-3.15	-2.93	-2.95
COLQ	0	-3.29	-2.97	-2.91
CRY1	0	-1.55	-1.27	-1.51
NTM	0	-2.58	-2.95	-2.9
NEO1	0	-5.17	-3.91	-3.74
LINC02384	0	-4.61	-5.04	-4.27
MATN2	0	-4.71	-5.46	-5.27
SCART1	0	-4.82	-4.03	-4.56
ASS1	0	-1.11	-0.96	-0.95
GALC	0	-1.1	-1.51	-1.44
NOD1	0	-1.75	-2.23	-1.99
COL4A4	0	-4.32	-5	-4.47
MPV17L	0	-6.61	-6.47	-6.18
SNAP91	0	-4.74	-4.36	-4.34
LTA4H	0	-1.05	-1.4	-1.46
GNG12	0	-3.83	-2.93	-3.34
TRAM2	0	-1.93	-1.88	-1.82
LNX1	0	-4.24	-4.48	-4.42
ABHD15-AS1	0	-1.72	-1.7	-1.34
MAP3K7	0	-1.44	-1.59	-1.35
MYO6	0	-2.99	-3.59	-3.9
ZNF566	0	-0.78	-0.99	-1.06
CDH4	0	-2.64	-2.13	-1.8
ZBED4	0	-1.19	-1.43	-1.37
EFCAB8	0	-3.48	-2.85	-3.45
SLC47A1	0	-1.12	-1.19	-1.23
NCS1	0	-3.03	-3.53	-2.77
RGS9	0	-3.69	-2.84	-2.97
SDF2L1	0	-1.15	-0.82	-0.94
KCNJ3	0	-2.88	-2.77	-2.69
EPS8L2	0	-2.36	-2.48	-2.81
CAP2	0	-2.66	-2.55	-2.77
PAX5	0	-0.8	-1.56	-2.37
SOCS6	0	-0.25	-1.14	-2.39
SLC25A21	0	-0.55	-1.27	-2.74
ACSL1	0	-0.97	-2.17	-3.24
VCL	0	-0.1	-0.61	-1.3
TGFBR3	0	-1.07	-3.23	-3.55
ANKRD33B	0	-0.44	-1.41	-1.68
RAP1B	0	-0.73	-0.98	-1.46
IPCEF1	0	-0.29	-1.38	-2.5
PTPRG	0	-0.43	-1.33	-1.48
PDE4B	0	-0.16	-2.24	-3.72
PLEK	0	-0.86	-2.1	-2.22
FNDC3B	0	-0.81	-1.41	-1.9
TNFAIP3	0	-1.45	-3.62	-4.06
STOM	0	-1.09	-1.65	-2.01
OSBPL10	0	-1.3	-1.66	-2.91
CDC14A	0	-1.12	-1.98	-2.46
CTTNBP2	0	-0.45	-1.13	-1.69
SFMBT2	0	-0.47	-0.78	-1.59
SPATS2L	0	-1.43	-2.95	-3.98
TSC22D3	0	0.06	-1.77	-3.63
MEIS1	0	-0.67	-0.93	-1.7
TGFA	0	-2.05	-2.89	-4.3
EML4	0	-1.01	-2.28	-2.35
ZDHHC14	0	-0.84	-1.5	-2.05
SPECC1	0	-1.33	-2.6	-2.92
RELB	0	-1	-2.92	-4.54
KLRB1	0	-1.71	-4.54	-5.62
LINC-PINT	0	-1.67	-3.79	-5.16
GPR34	0	-0.42	-0.91	-1.66
B4GALT1	0	-0.16	-1	-1.47
ATP10A	0	-1.78	-3.08	-3.55
RHOBTB1	0	-0.09	-0.51	-1.11
MATK	0	-0.16	-2.06	-3.77
BMPR1A	0	-0.31	-1.38	-2.86
APOL3	0	-0.1	-1.43	-3.02
KIAA0513	0	-0.77	-1.38	-1.91
TNFRSF25	0	-0.72	-2.22	-3.15
XKR6	0	-1	-1.81	-2.17
GCH1	0	-0.41	-0.96	-1.99
EPAS1	0	-2.75	-5.06	-7.12
ABLIM3	0	-0.39	-1.05	-1.4
NALF1	0	-2.1	-3.47	-3.68
IL12RB1	0	0.03	-1.28	-3.07
MPZL3	0	-1.9	-3.78	-6.04
GIMAP6	0	-0.37	-1.14	-1.31
RNF157	0	-2.22	-2.94	-4.54
RNF19B	0	-1.77	-3.1	-4.9
NR1D2	0	-1.61	-3.15	-3.6
FHL1	0	-0.94	-1.34	-1.77
SLC41A1	0	-2.53	-4.19	-4.28
WHRN	0	-1.2	-2.83	-3.78
GYG1	0	-1.3	-3.29	-3.44
RTN2	0	-0.6	-1.29	-1.94
RARG	0	-1.62	-2.87	-5.32
ENSG00000254286	0	-0.43	-1.98	-3.77
L3MBTL4	0	-1.34	-2.62	-3.09
EML5	0	-0.61	-0.97	-1.83
GADD45A	0	0.15	-1.88	-3.52
ETV3	0	-0.26	-1.25	-1.97
MAST3	0	-0.01	-0.86	-1.42
ATF5	0	-0.93	-1.97	-2.76
FKBP11	0	-1.29	-1.73	-2.62
PCAT1	0	-1.36	-2.48	-3.1
NR1D1	0	-0.86	-2.93	-3.99
CCDC122	0	-0.19	-1.16	-1.64
BRSK1	0	-1.07	-1.91	-2.69
PLCD1	0	-0.04	-1.83	-3.86
RAB9A	0	-0.41	-1.34	-2.77
MAP3K9	0	-0.02	-0.66	-1.04
CLTCL1	0	-0.72	-2.11	-2.7
COQ8A	0	-0.93	-2.08	-2.26
ABCA3	0	-0.58	-1.05	-2.14
CADM4	0	-0.04	-0.77	-1.23
CFAP36	0	-0.45	-1.23	-1.55
PRKD1	0	-0.97	-2.15	-2.19

## Sheet: C1P7
gene_id	segment1	segment2	segment3	segment4
DOK6	0	1.29	1.67	1.6
EBF1	0	0.8	1.39	1.05
DNM3	0	0.87	1.22	0.92
KREMEN1	0	0.47	1.07	0.85
GAL3ST4	0	2.26	3.71	3.43
DAB2	0	0.78	1.5	1.34
LEF1-AS1	0	4.02	5.74	4.49
ENSG00000259097	0	3.73	6.79	5.31
CADM1	0	1.08	1.65	1.22
TENM1	0	2.42	4.66	3.34
MSR1	0	2.35	2.68	2.67
MAL	0	3.27	4	3.96
RAB27B	0	3.03	3.03	2.56
LEF1	0	3.01	4.18	4.08
BCL11B	0	1.74	2.62	2.52
ZHX3	0	0.91	1.87	1.73
TESPA1	0	0.78	1.19	1.04
NCF2	0	1.98	3.43	3.01
LAT	0	2.31	2.32	2.12
RUNX1T1	0	0.52	1.39	0.89
TRAT1	0	0.79	1.08	0.71
SATB1	0	1.69	3.17	2.43
CUX2	0	1.38	1.75	1.5
SNED1	0	1.91	4.88	3.2
MX1	0	2.29	2.46	1.97
ENSG00000272369	0	0.83	2.03	1.67
PAQR9	0	0.87	1.26	1.24
GNG11	0	2.3	2.98	2.31
CD34	0	2.06	3.28	1.97
STMN2	0	1.44	2.05	1.4
NXPE3	0	0.7	1.72	0.61
LINC00243	0	4.51	5.98	3.41
PTPRS	0	1.64	2.07	1.97
PLXDC1	0	2.34	3.97	2.91
HHAT	0	0.78	1.89	1.59
CIB2	0	4.3	7.26	6.49
SIAE	0	1.64	1.97	1.52
NMU	0	0.52	1	0.78
FAM238B	0	2.34	6.6	3.7
ADAL	0	0.69	1.4	1.18
ENSG00000258631	0	2.09	5.57	4.08
KCNA3	0	4.63	5.02	4.34
RAB3D	0	1.02	1.84	0.83
KPNA2P3	0	0.77	1	0.71
PACSIN1	0	1.35	2.58	1.14
GAP43	0	2.65	3.11	3.1
H2BC5	0	1.44	2.39	1.44
FGFR3	0	0.6	1.18	0.5
ENSG00000247121	0	2.9	3.83	3.5
ATL1	0	0.94	1.37	1.3
ENSG00000271717	0	1.37	2.07	1.78
TMSB15B	0	2.5	2.44	2.39
ENSG00000229151	0	1.54	3.04	1.51
ENSG00000225135	0	0.9	1.24	0.73
FAM219A	0	0.93	1.4	1.4
ABCB9	0	0.73	1.19	0.94
GRIA1	0	2.31	2.91	2.3
SLC35G2	0	1.29	3.05	2.32
LINC02210	0	1.16	1.57	1.3
TENM3	0	0.59	1.12	0.53
KPTN	0	1.3	1.39	1.02
TRMT11	0	0.74	1.83	0.63
LIPC-AS1	0	0.57	1.22	0.53
KIFC2	0	1.65	1.96	1.78
TMEM8B	0	0.51	1.34	0.73
SLC27A5	0	1.06	1.55	1.06
SNTG2	0	2.28	3.91	1.52

## Sheet: C2P7
gene_id	segment1	segment2	segment3	segment4
CALD1	0	1.49	0.08	-2.42
VCAN	0	0.73	-0.25	-1.17
GZMA	0	0.33	-1.61	-3.76
CCDC50	0	0.77	-0.91	-2.66
OSBP2	0	0.69	-0.36	-1.93
WWP1	0	0.37	0.04	-0.74
PYHIN1	0	0.62	-1.49	-3.62
SAMD3	0	1.5	0.65	-1.21
RSU1	0	0.5	0.1	-0.59
LPAR5	0	0.45	-0.78	-1.62
UROS	0	0.36	-0.28	-0.96
BPGM	0	1.86	0.35	-1.83
LOXL2	0	1.85	0.54	-1.02
STEAP1B	0	0.9	-0.09	-2.36
MPP7	0	0.56	-0.29	-1.09
GZMM	0	0.85	0.46	-2
BIN2	0	0.17	-0.67	-1.77
NAAA	0	0.7	0	-0.85
SP140	0	0.9	-0.72	-1.65
UBL3	0	0.71	0.34	-0.74
SH3RF3	0	0.48	-0.32	-1.78
DDI2	0	0.64	-0.16	-0.7
NPL	0	0.76	-0.02	-0.63
ABCA7	0	0.32	0.16	-0.95
FAM13A	0	0.84	-0.05	-0.83
GCNT2	0	1.43	0.23	-0.87
ZYX	0	1.12	-1.11	-2.44
CNKSR3	0	0.96	0.02	-2.19
GCLM	0	0.98	-0.08	-1.25
ME1	0	0.38	-0.7	-1.52
DUSP16	0	0.32	-1.07	-2.83
CBX4	0	0.52	0.23	-0.57
TRAF1	0	1.92	-0.73	-2.67
PARP15	0	0.43	0.27	-1.08
CD248	0	0.52	-0.27	-1.8
ICAM2	0	0.84	0.12	-0.66
TPST2	0	0.87	-0.2	-0.87
CD40LG	0	1.75	0.48	-1.71
MOSPD1	0	0.45	-0.45	-1.84
QRSL1	0	0.42	-0.01	-0.73
ADAM23	0	0.67	-0.2	-1.13
SH3BGRL2	0	0.81	0.27	-1.03
ENSG00000235128	0	0.63	0.31	-0.64
TTC27	0	0.58	-0.11	-0.69
HEXIM1	0	0.56	0.15	-0.52
CORO2B	0	0.79	0.21	-0.44
GBP3	0	1.49	0.08	-2.19
SERPINE2	0	0.82	-0.23	-1
UFC1	0	0.2	-0.5	-1.67
VNN2	0	2	0.4	-2.08
ABHD17A	0	0.45	-0.87	-1.85
MYO10	0	0.64	0.08	-1.66
LINC02361	0	0.62	0.16	-1.17
IFI27L2	0	0.45	-1.25	-2.6
ENSG00000259716	0	0.94	0.46	-0.83
RIOX2	0	0.42	-0.44	-1.06
RPS27L	0	1.06	0.29	-0.75
UPP2	0	1.95	1.07	-2.74
IGSF11	0	1.65	0.39	-2.04
ENSG00000227252	0	0.62	-0.48	-1.43
ERLEC1	0	0.69	0.07	-0.51
NOP16	0	0.94	0.24	-1.83
PRELID3B	0	0.48	-0.71	-1.97
ENSG00000161326	0	0.4	-0.45	-1.15
KLRC4-KLRK1	0	1.62	0.81	-0.53
CXCL12	0	2.02	1.47	0.55
ACTN1	0	3.03	1.86	0.9
GNB4	0	1.49	0.75	0.33
PRDX2	0	1.59	0.53	0.25
FSCN1	0	1.27	0.78	-0.21
HBG2	0	1.15	0.4	0.23
CD79A	0	3.13	2.18	0.85
RNF123	0	0.79	0.25	-0.33
HBA1	0	1.31	0.38	0.05
HBA2	0	0.83	0.22	-0.17
RCAN3	0	1.97	0.68	-0.08
ENSG00000229164	0	2.09	1.05	0.04
HEBP1	0	2	0.86	0.22
IL21R	0	2.53	1.78	0.39
SIRPG	0	4.18	2.68	0.33
C1QC	0	2.3	1.55	-0.18
VCAM1	0	2.1	1.42	0.34
FAM178B	0	1.32	0.65	-0.35
STRADB	0	1.68	1.09	-0.2
LINC00861	0	1.89	0.58	-0.68
CTSS	0	2.39	0.71	0
CD2	0	1.77	0.96	0.39
NELL2	0	2.24	1.42	0.23
SRC	0	1.28	0.53	0.05
HPGD	0	0.96	0.19	-0.35
EPSTI1	0	1.04	0.57	0.11
UGCG	0	0.92	0.2	-0.2
TPM1	0	1.45	0.37	-0.32
PARP10	0	1.12	0.59	0.19
OAS1	0	2.88	1.76	0.44
PLEK2	0	2.28	0.72	-0.1
TBXA2R	0	2.12	1.19	0.21
HS3ST3B1	0	2.69	1.52	0.38
EPHA1	0	1.77	1.07	0.35
APOL2	0	1.39	0.4	-0.3
TXNDC5	0	0.77	0.37	-0.3
PDK1	0	1.43	0.66	-0.17
TIFA	0	1.57	0.17	-0.83
DPYSL5	0	1.75	1.07	-0.27
ZNF536	0	2.12	1.31	0.24
AP3M2	0	1.16	0.39	0.23
KRT10	0	2.06	0.48	-0.34
ENSG00000259035	0	1.04	0.52	-0.17
CCDC106	0	1.76	0.59	0.19
ENSG00000253882	0	2.95	1.8	0.68
SLC22A17	0	0.84	0.41	-0.22
FXYD1	0	1.59	0.49	0.2
STX10	0	2.45	1.28	0.49
CAV1	0	1.92	1.06	-0.65
F8	0	1.23	0.78	0.06
TFPT	0	1.59	0.51	-0.11
RAB3A	0	1	0.29	-0.18
C1D	0	1.29	0.76	-0.53
BHLHB9	0	1.04	0.71	-0.25
ENSG00000254615	0	1.44	0.87	-0.04
WNK3	0	1.45	0.99	0.39
SMIM26	0	1.07	0.32	-0.02
ASAP3	0	1.46	0.68	-0.1
RGMB	0	1.86	0.58	-0.96

## Sheet: C4P7
gene_id	segment1	segment2	segment3	segment4
CD5	0	4.14	2.84	2.3
KEL	0	2.24	1.27	1.39
LY75	0	1.52	1.11	0.77
TBC1D8	0	2.04	1.03	0.75
PDK4	0	2.88	1.94	1.99
ARHGEF6	0	1.05	0.26	0.33
MYL4	0	2.87	1.96	1.74
CTSL	0	2.83	1.83	1
SEMA6A	0	1.39	0.66	0.43
TESC	0	1.41	0.59	0.98
RASA3	0	1.93	1.25	1.05
LIMS2	0	2.81	1.65	1.39
SGPL1	0	1.54	0.67	1.02
HVCN1	0	2.43	1.38	0.91
CD3D	0	1.42	0.76	0.94
CD27	0	4.2	1.89	1.34
WLS	0	4.12	2.79	1.64
CCND1	0	2.06	1.42	0.91
NOSIP	0	1.69	0.6	0.54
IFI6	0	1.55	0.83	0.96
LAX1	0	2.89	1.46	1.71
SLC37A4	0	1.47	0.63	0.56
PANX1	0	1.64	0.83	0.92
STX12	0	2.21	1.5	1.64
GJA4	0	2.05	0.72	0.98
SPINT2	0	1.82	1.33	0.98
GNAZ	0	1.23	0.49	0.61
MAFG	0	1.68	0.46	0.64
MEOX1	0	3.7	2.3	2.16
DAD1	0	1.5	0.8	0.77
GPA33	0	3.99	1.8	1.54
SGTB	0	1.4	0.58	0.75
PGBD5	0	1.94	1.12	0.78
ACTC1	0	4.42	2.23	1.97
MYL7	0	4.07	1.82	1.13
PECR	0	1.16	0.68	0.55
FBLN7	0	4.1	2.09	1.84
MAPK13	0	4.03	2.63	2.53
RIPK3	0	1.77	0.98	0.58
CPNE4	0	3.3	1.97	1.9
ENSG00000235751	0	1.46	0.77	0.51
CLPTM1L	0	1.58	1.19	1.27
POGLUT1	0	1.8	1.42	1.44
ENSG00000262211	0	2.63	1.52	0.78
MTUS2	0	1.75	1.04	0.84
PSMC3IP	0	3.27	1.98	1.25
FBXL14	0	1.71	0.95	1.17
ENSG00000242029	0	4.6	1.39	2.71
BMP5	0	5.02	2.86	3.02
L1CAM	0	2.19	1.75	1.7
ENSG00000269825	0	2.16	1.24	0.74
CDC23	0	1.37	0.84	0.86
EID2	0	1.23	0.55	0.43
CHPF	0	1.47	0.93	0.47
ZNF589	0	2.02	1.41	1.55
ENSG00000212884	0	2.96	1.64	1.66
RAI14	0	1.18	0.87	0.75
