# Supplementary material for: scSTEM: clustering pseudotime ordered single-cell data
Source: Genome Biol. 2022 Jul 7;23:150. doi: 10.1186/s13059-022-02716-9 (PMC9264648; doi:10.1186/s13059-022-02716-9)
Supplement: Supplementary file 4 — Additional file 4. GO enrichment analysis results for clusters presented in Fig. 5. [file 13059_2022_2716_MOESM4_ESM.xlsx]

## Sheet: C0P2
Category ID	Category Name	#Genes Category	#Genes Assigned	#Genes Expected	#Genes Enriched	p-value	Corrected p-value	Fold
GO:0015669	gas transport	14	9	1.4	7.6	1.2e-06	<0.001	6.4
GO:0031720	haptoglobin binding	10	7	1	6	8.8e-06	0.016	7
GO:0031838	haptoglobin-hemoglobin complex	10	7	1	6	8.8e-06	0.016	7
GO:0032394	MHC class Ib receptor activity	5	5	0.5	4.5	9.9e-06	0.022	10
GO:0030101	natural killer cell activation	25	11	2.5	8.5	1.1e-05	0.022	4.4
GO:0004601	peroxidase activity	21	10	2.1	7.9	1.2e-05	0.024	4.7
GO:0042269	regulation of natural killer cell mediated cytotoxicity	14	8	1.4	6.6	1.6e-05	0.026	5.7
GO:0016684	oxidoreductase activity, acting on peroxide as acceptor	22	10	2.2	7.8	1.9e-05	0.028	4.5
GO:0005344	oxygen carrier activity	11	7	1.1	5.9	2.2e-05	0.03	6.3
GO:0015671	oxygen transport	11	7	1.1	5.9	2.2e-05	0.03	6.3
GO:0005833	hemoglobin complex	11	7	1.1	5.9	2.2e-05	0.03	6.3
GO:0042267	natural killer cell mediated cytotoxicity	19	9	1.9	7.1	3.4e-05	0.048	4.7

## Sheet: C1P2
Category ID	Category Name	#Genes Category	#Genes Assigned	#Genes Expected	#Genes Enriched	p-value	Corrected p-value	Fold
GO:0043169	cation binding	540	58	28.3	29.7	5.5e-09	<0.001	2.1
GO:0046872	metal ion binding	527	55	27.6	27.4	4.9e-08	<0.001	2
GO:0043167	ion binding	744	66	38.9	27.1	8.3e-07	0.004	1.7
GO:0050789	regulation of biological process	1501	107	78.6	28.4	1.8e-06	0.006	1.4
GO:0050794	regulation of cellular process	1443	104	75.5	28.5	1.9e-06	0.006	1.4
GO:0035556	intracellular signal transduction	418	43	21.9	21.1	3.9e-06	0.006	2
GO:0007154	cell communication	965	77	50.5	26.5	4.7e-06	0.006	1.5
GO:0007165	signal transduction	884	71	46.3	24.7	1.3e-05	0.016	1.5
GO:0005737	cytoplasm	1546	106	80.9	25.1	2.3e-05	0.022	1.3
GO:0048699	generation of neurons	254	29	13.3	15.7	3.1e-05	0.026	2.2

## Sheet: C0P6
Category ID	Category Name	#Genes Category	#Genes Assigned	#Genes Expected	#Genes Enriched	p-value	Corrected p-value	Fold
GO:0005515	protein binding	1751	116	87	29	2.4e-07	<0.001	1.3
GO:0005737	cytoplasm	1536	104	76.3	27.7	1.8e-06	0.004	1.4
GO:0005622	intracellular anatomical structure	1735	113	86.2	26.8	2e-06	0.004	1.3
GO:0043228	non-membrane-bounded organelle	530	48	26.3	21.7	7.1e-06	0.008	1.8
GO:0043232	intracellular non-membrane-bounded organelle	530	48	26.3	21.7	7.1e-06	0.008	1.8
GO:0043226	organelle	1622	106	80.6	25.4	9.3e-06	0.008	1.3
GO:0043229	intracellular organelle	1482	99	73.6	25.4	1.2e-05	0.008	1.3
GO:0097159	organic cyclic compound binding	584	50	29	21	2.2e-05	0.018	1.7
GO:1901363	heterocyclic compound binding	570	49	28.3	20.7	2.4e-05	0.02	1.7
GO:0043227	membrane-bounded organelle	1503	99	74.6	24.4	2.7e-05	0.022	1.3
GO:0035295	tube development	186	23	9.2	13.8	2.8e-05	0.022	2.5
GO:0043231	intracellular membrane-bounded organelle	1348	91	67	24	3.6e-05	0.032	1.4
GO:0010467	gene expression	580	49	28.8	20.2	4e-05	0.032	1.7

## Sheet: C2P6
Category ID	Category Name	#Genes Category	#Genes Assigned	#Genes Expected	#Genes Enriched	p-value	Corrected p-value	Fold
GO:0005829	cytosol	658	26	12.3	13.7	3.5e-05	0.024	2.1

## Sheet: C4P6
Category ID	Category Name	#Genes Category	#Genes Assigned	#Genes Expected	#Genes Enriched	p-value	Corrected p-value	Fold
GO:0005515	protein binding	1751	34	22.2	11.8	2.7e-05	0.008	1.5
GO:0009966	regulation of signal transduction	446	15	5.6	9.4	0.00017	0.04	2.7
GO:0010646	regulation of cell communication	508	16	6.4	9.6	0.00021	0.046	2.5
GO:0050794	regulation of cellular process	1411	29	17.9	11.1	0.00021	0.046	1.6
GO:0023051	regulation of signaling	509	16	6.4	9.6	0.00021	0.046	2.5

## Sheet: C0P7
Category ID	Category Name	#Genes Category	#Genes Assigned	#Genes Expected	#Genes Enriched	p-value	Corrected p-value	Fold
GO:0050794	regulation of cellular process	1411	124	84.2	39.8	4.8e-10	<0.001	1.5
GO:0050789	regulation of biological process	1467	126	87.5	38.5	1.6e-09	<0.001	1.4
GO:0043167	ion binding	743	75	44.3	30.7	1.5e-07	<0.001	1.7
GO:0043168	anion binding	303	41	18.1	22.9	1.7e-07	<0.001	2.3
GO:0017076	purine nucleotide binding	227	34	13.5	20.5	2.1e-07	<0.001	2.5
GO:0032555	purine ribonucleotide binding	227	34	13.5	20.5	2.1e-07	<0.001	2.5
GO:0032553	ribonucleotide binding	228	34	13.6	20.4	2.3e-07	<0.001	2.5
GO:0005737	cytoplasm	1536	124	91.6	32.4	3.3e-07	<0.001	1.4
GO:0035639	purine ribonucleoside triphosphate binding	221	33	13.2	19.8	3.5e-07	<0.001	2.5
GO:0005515	protein binding	1751	135	104.5	30.5	6.9e-07	<0.001	1.3
GO:0032559	adenyl ribonucleotide binding	186	29	11.1	17.9	7.9e-07	0.002	2.6
GO:0030554	adenyl nucleotide binding	186	29	11.1	17.9	7.9e-07	0.002	2.6
GO:1901265	nucleoside phosphate binding	255	35	15.2	19.8	1.2e-06	0.002	2.3
GO:0000166	nucleotide binding	255	35	15.2	19.8	1.2e-06	0.002	2.3
GO:0005524	ATP binding	181	28	10.8	17.2	1.5e-06	0.002	2.6
GO:0005622	intracellular anatomical structure	1735	133	103.5	29.5	1.8e-06	0.004	1.3
GO:0048856	anatomical structure development	852	79	50.8	28.2	2.6e-06	0.004	1.6
GO:0071944	cell periphery	1009	89	60.2	28.8	3.3e-06	0.008	1.5
GO:0097367	carbohydrate derivative binding	306	38	18.3	19.7	4.8e-06	0.01	2.1
GO:0048468	cell development	344	41	20.5	20.5	5.4e-06	0.01	2
GO:0006796	phosphate-containing compound metabolic process	401	45	23.9	21.1	8.8e-06	0.01	1.9
GO:0035556	intracellular signal transduction	414	46	24.7	21.3	8.9e-06	0.01	1.9
GO:0006793	phosphorus metabolic process	402	45	24	21	9.4e-06	0.01	1.9
GO:0007165	signal transduction	866	78	51.7	26.3	1.1e-05	0.012	1.5
GO:0048731	system development	748	70	44.6	25.4	1.1e-05	0.012	1.6
GO:0016020	membrane	1345	108	80.3	27.7	1.3e-05	0.012	1.3
GO:0044237	cellular metabolic process	1133	95	67.6	27.4	1.3e-05	0.012	1.4
GO:0005886	plasma membrane	936	82	55.8	26.2	1.7e-05	0.016	1.5
GO:0007275	multicellular organism development	779	71	46.5	24.5	2.4e-05	0.022	1.5
GO:1901363	heterocyclic compound binding	570	56	34	22	3.3e-05	0.034	1.6
GO:0097159	organic cyclic compound binding	584	57	34.8	22.2	3.3e-05	0.034	1.6
GO:0036094	small molecule binding	320	37	19.1	17.9	3.5e-05	0.04	1.9
GO:0005829	cytosol	658	62	39.3	22.7	3.9e-05	0.046	1.6
GO:0016301	kinase activity	107	18	6.4	11.6	4.2e-05	0.046	2.8

## Sheet: C1P7
Category ID	Category Name	#Genes Category	#Genes Assigned	#Genes Expected	#Genes Enriched	p-value	Corrected p-value	Fold
GO:0120035	regulation of plasma membrane bounded cell projection organization	107	19	6	13	4.4e-06	0.004	3.2
GO:0031344	regulation of cell projection organization	109	19	6.1	12.9	5.8e-06	0.006	3.1
GO:0048666	neuron development	196	27	11	16	6.6e-06	0.008	2.5
GO:0010975	regulation of neuron projection development	82	16	4.6	11.4	7.5e-06	0.01	3.5
GO:0043005	neuron projection	235	29	13.2	15.8	2.6e-05	0.034	2.2
GO:0030424	axon	116	18	6.5	11.5	5.4e-05	0.046	2.8

## Sheet: C2P7
Category ID	Category Name	#Genes Category	#Genes Assigned	#Genes Expected	#Genes Enriched	p-value	Corrected p-value	Fold
GO:0005515	protein binding	1751	96	72.4	23.6	4.3e-06	0.004	1.3
GO:0051017	actin filament bundle assembly	33	9	1.4	7.6	4.4e-06	0.004	6.6
GO:0061572	actin filament bundle organization	34	9	1.4	7.6	5.8e-06	0.008	6.4
GO:0005737	cytoplasm	1536	87	63.5	23.5	9.3e-06	0.014	1.4
GO:0005622	intracellular anatomical structure	1735	93	71.7	21.3	3.7e-05	0.032	1.3
